# Supplementary material for: Mucosal vaccine-induced cross-reactive CD8+ T cells protect against SARS-CoV-2 XBB.1.5 respiratory tract infection
Source: Nat Immunol. 2024 Feb 9;25(3):537–51. doi: 10.1038/s41590-024-01743-x (PMC10907304; doi:10.1038/s41590-024-01743-x)
Supplement: Supplementary file 2 — Experimental data for statistical analysis and graphs. [file 41590_2024_1743_MOESM2_ESM.xlsx]

## Sheet: Fig 1c-f
Fig 1c	Wuhan-1-RBD-IgG
ChAd-CTRL	ChAd-SARS-CoV-2-S	ChAd-SARS-CoV-2-BA.5-S	ChAd-Bivalent
100	207643	24612.5	478500
100	197396	7976.35	142952
100	217033	28749.4	198151
100	195822	18338.8	160518
127.877	198578	7364.62	157524
120.684	188752	86573.3	174874
100	462004	29780.4	68973.8
137.577	186632	12691.1	122063
100	301059	45546.5	115394
100	201260	8414.88	102551
Fig 1d	BA.5-RBD-IgG
ChAd-CTRL	ChAd-Wuhan-1-S	ChAd-BA.5-S	ChAd-Bivalent
100	12171.9	202363	183143
100	3116.71	91522.4	45172
100	29483.4	116418	119834
100	22189.2	314169	111663
100	18325.8	157688	159754
100	10312.1	175064	91473.4
100	30573.6	281941	137145
100	8095.19	104771	96861.5
100	13693.7	249513	130600
100	33532.9	121016	74864.6
Fig 1e	BQ.1.1-RBD-IgG
ChAd-CTRL	ChAd-Wuhan-1-S	ChAd-BA.5-S	ChAd-Bivalent
100	8744.38	407110	105851
100	3629.32	81577.8	43618.3
100	15746.9	76690.2	118740
100	18566.5	292849	55406.4
100	14708	107253	103616
100	9797.89	260592	69133.6
100	30074.8	171253	113182
100	6844.47	100568	101916
100	8835.35	175141	153478
100	36096.1	116655	42407.2
Fig 1f	XBB.1-RBD-IgG
ChAd-CTRL	ChAd-Wuhan-1-S	ChAd-BA.5-S	ChAd-Bivalent
75.9437	2188.94	13023.1	18579.5
83.2653	17083.5	5962.17	13079.8
107.474	2182.71	33045.1	15154.5
78.6331	5298.75	7743.75	16260.9
149.73	2339.18	4515.06	11612
160.185	3054.47	19524.4	3825.52
84.9001	428.597	16864.5	3557.15
114.731	2093.18	15295.9	16858.3
121.163	7901.76	10848.6	11101
85.3293	739.592	8496.11	14941

## Sheet: Fig 1g-j
Fig 1g	Wuhan-1-RBD-IgA
ChAd-CTRL	ChAd-SARS-CoV-2-S	ChAd-SARS-CoV-2-BA.5-S	ChAd-Bivalent
100	1345.46	325.086	1058.74
100	2499.35	100	1027.84
100	2219.3	232.111	441.298
100	1294.92	81.4037	294.878
100	1446.3	214.515	869.03
100	1599.23	912.337	1010.01
100	3379.11	426.513	671.682
100	441.929	139.937	1052.21
100	2304.49	171.231	405.544
100	1892.87	100	434.27
Fig 1h	BA.5-RBD-IgA
ChAd-CTRL	ChAd-Wuhan-1-S	ChAd-BA.5-S	ChAd-Bivalent
100	100	747.996	1102.7
100	103.092	626.231	715.03
100	182.092	438.415	469.194
100	173.681	448.946	456.682
100	198.05	185.927	344.53
100	168.554	1673.02	215.376
100	238.847	1337.25	397.323
100	100	838.077	536.356
100	100	403.809	474.359
100	536.442	886.666	482.872
Fig 1i	BQ.1.1-RBD-IgA
ChAd-CTRL	ChAd-Wuhan-1-S	ChAd-BA.5-S	ChAd-Bivalent
100	100	815.889	1198.62
100	146.514	675.421	438.82
100	233.744	247.487	519.1
100	186.328	545.719	269.351
100	274.88	225.234	435.092
100	316.877	1976.82	288.392
100	286.428	1348.41	445.906
100	100	954.873	522.053
100	100	456.971	519.631
100	653.2	1031.93	639.046
Fig 1j	XBB.1-RBD-IgA
ChAd-CTRL	ChAd-Wuhan-1-S	ChAd-BA.5-S	ChAd-Bivalent
100	100	353.783	217.477
100	100	100	100
100	100	108.833	100
100	100	222.363	326.743
100	100	105.696	100
100	100	299.372	100
100	100	165.189	182.957
100	100	275.15	145.729
100	100	119.708	116.715
100	100	143.64	250.778

## Sheet: Fig 1k-p
Fig 1k	WA1/2020D614G (1/serum dilution)
ChAd-CTRL	ChAd-Wuhan-1-S	ChAd-BA.5-S	ChAd-bivalent
60	1840	292.1	5039
60	1757	227.9	1411
60	2665	302.6	1423
60	982.6	247.5	2148
60	1771	287.1	2707
	1984	332.2	3119
	4807	300.4	1070
	3400	183.3	1600
	3256	180.8	1222
	2659	341.5	1752
Fig 1l	BA.5 (1/serum dilution)
ChAd-CTRL	ChAd-Wuhan-1-S	ChAd-BA.5-S	ChAd-bivalent
60	60	5021	1933
60	60	6266	1887
60	60	4194	2968
60	60	5816	2733
60	77.24	2416	3699
	60	2984	2536
	60	11540	4739
	60	1482	1659
	189.7	2855	2569
	60	3060	2030
Fig 1m	BF.7 (1/serum dilution)
ChAd-CTRL	ChAd-Wuhan-1-S	ChAd-BA.5-S	ChAd-bivalent
60	60	3697	2078
60	60	3278	872.8
60	60	3686	2120
60	60	3468	1701
60	74.1	1282	2576
	60	1848	4333
	60	3596	3258
	60	1545	2357
	176.1	1840	2347
	60	2153	1520
Fig 1n	BQ.1.1 (1/serum dilution)
ChAd-CTRL	ChAd-Wuhan-1-S	ChAd-BA.5-S	ChAd-bivalent
60	60	1851	887.3
60	60	993.7	129.2
60	60	530.4	576.2
60	60	787.7	408.7
60	62.27	400.9	1142
	60	1213	225.8
	60	1264	361.8
	60	482.7	535.9
	60	605	545.1
	60	1402	326.1
Fig 1o	XBB.1.1 (1/serum dilution)
ChAd-CTRL	ChAd-Wuhan-1-S	ChAd-BA.5-S	ChAd-bivalent
60	60	1094	658.3
60	60	355.7	60
60	60	60	60
60	60	60	206.3
60	60	60	60
	60	505.8	60
	60	360.1	108.7
	60	60	147.7
	60	251.6	84.65
	60	208	60
Fig 1p	XBB.1.5 (1/serum dilution)
ChAd-CTRL	ChAd-Wuhan-1-S	ChAd-BA.5-S	ChAd-bivalent
60	60	356.6	512.4
60	60	285.7	60
60	60	60	60
60	60	60	188.5
60	60	60	60
	60	209.6	60
	60	444.2	60
	60	60	109.9
	60	111.5	60
	60	60	60
