# Supplementary material for: Mucosal vaccine-induced cross-reactive CD8+ T cells protect against SARS-CoV-2 XBB.1.5 respiratory tract infection
Source: Nat Immunol. 2024 Feb 9;25(3):537–51. doi: 10.1038/s41590-024-01743-x (PMC10907304; doi:10.1038/s41590-024-01743-x)
Supplement: Supplementary file 3 — Experimental data for statistical analysis and graphs. [file 41590_2024_1743_MOESM3_ESM.xlsx]

## Sheet: Fig 2b-e
Fig 2b	Wuhan-1-RBD-IgG
ChAd-CTRL	ChAd-SARS-CoV-2-S	ChAd-SARS-CoV-2-BA.5-S	ChAd-Bivalent
16.9017	4380.14	193.635	2668.15
27.4344	5971.11	147.862	2546.66
14.8732	7679.9	179.759	1023.66
29.8095	2964.09	899.193	689.043
13.0816	995.909	137.159	275.728
10	2012.76	1175.63	1553.47
10	1562.13	192.781	1008.57
10	3045.13	745.197	2526.07
10	1889.59	155.134	4180.38
Fig 2c	BA.5-RBD-IgG
ChAd-CTRL	ChAd-Wuhan-1-S	ChAd-BA.5-S	ChAd-Bivalent
16.8925	125.088	383.258	339.875
10	281.738	647.418	265.073
10	291.894	343.473	522.145
40.5257	246.778	441.2	537.179
10	47.7473	189.544	195.272
10	37.9562	498.243	276.557
10	71.2551	213.555	343.214
10	142.562	347.047	546.335
10	49.8606	612.643	425.007
Fig 2d	BQ.1.1-RBD-IgG
ChAd-CTRL	ChAd-Wuhan-1-S	ChAd-BA.5-S	ChAd-Bivalent
10	128.13	349.516	327.627
10	275.489	501.655	154.14
10	264.687	248.953	571.152
17.4977	101.981	286.903	389.887
10	85.6531	141.09	345.976
10	62.0802	361.901	362.607
10	52.678	158.295	385.365
10	88.3121	280.747	705.541
11.503	60.995	448.402	474.516
Fig 2e	XBB.1-RBD-IgG
ChAd-CTRL	ChAd-Wuhan-1-S	ChAd-BA.5-S	ChAd-Bivalent
10	109.058	317.142	239.149
10	181.206	459.95	49.7751
10	136.966	184.051	107.547
11.0262	122.693	274.322	124.838
10	42.2914	137.23	171.316
10	37.0021	324.68	247.41
10	50.2181	123.899	288.112
10	48.1793	313.072	435.065
10	38.2375	411.97	187.413

## Sheet: Fig 2f-i
Fig 2f	Wuhan-1-RBD-IgA
ChAd-CTRL	ChAd-SARS-CoV-2-S	ChAd-SARS-CoV-2-BA.5-S	ChAd-Bivalent
28.7549	573.662	21.8004	97.8376
27.4973	1284.9	57.627	176.907
79.8843	811.606	41.5294	18.5655
44.7386	251.796	252.357	68.3889
36.8973	76.9359	10	68.0315
43.6216	124.988	290.093	322.037
32.2173	67.9442	37.3508	129.59
28.6474	623.216	190.128	955.284
	108.327	33.2246	1233.08
Fig 2g	BA.5-RBD-IgA
ChAd-CTRL	ChAd-Wuhan-1-S	ChAd-BA.5-S	ChAd-Bivalent
13.5238	34.4752	30.5862	36.6332
11.7465	50.7471	193.471	37.722
42.8436	57.7795	39.9708	66.4107
24.1572	36.7456	113.475	53.6923
28.0261	10	10	20.6274
25.171	14.0462	118.086	63.4288
15.1604	10	18.2084	30.0343
17.9848	32.3616	60.9022	56.9289
	15.191	49.3097	98.809
Fig 2h	BQ.1.1-RBD-IgA
ChAd-CTRL	ChAd-Wuhan-1-S	ChAd-BA.5-S	ChAd-Bivalent
14.7385	41.672	37.5824	36.5515
10.5202	44.944	241.695	15.0948
38.1436	59.9811	48.6603	59.0869
16.2006	19.023	80.0206	51.2795
15.8506	10	10	20.5166
22.6806	19.052	134.827	54.9131
10.7555	10	23.2767	31.8952
13.3487	15.9691	77.4875	48.8637
	18.7031	58.5048	93.0236
Fig 2i	XBB.1-RBD-IgA
ChAd-CTRL	ChAd-Wuhan-1-S	ChAd-BA.5-S	ChAd-Bivalent
10	29.274	30.238	36.9108
10	21.3723	167.818	10
12.1332	17.6509	27.0739	49.8747
11.9942	11.6059	40.2465	25.8076
10	10	10	21.6843
10	10	94.233	67.2585
10	10	13.1943	18.0308
10	10	38.5999	43.586
	10	27.7776	50.7674

## Sheet: Fig 2j-o
Fig 2j	WA1/2020D614G (1/BALF dilution)
ChAd-CTRL	ChAd-Wuhan-1-S	ChAd-BA.5-S	ChAd-bivalent
20	200.1	20	86.57
20	63.42	20	42.73
20	105.3	20	20
20	46.02	20	20
20	20	20	20
20	48.61	20	81.32
20	20	20	23.74
20	98.88	20	65.72
20	20	20	71.88
Fig 2k	BA.5 (1/BALF dilution)
ChAd-CTRL	ChAd-Wuhan-1-S	ChAd-BA.5-S	ChAd-bivalent
20	20	20	20
20	20	49.05	24.14
20	20	29.66	20
20	20	79.79	47.73
20	20	20	21.81
20	20	23.88	71.98
20	20	20	43.59
20	20	29.26	30.76
20	20	51.49	72.51
Fig 2l	BQ.1.1 (1/BALF dilution)
ChAd-CTRL	ChAd-Wuhan-1-S	ChAd-BA.5-S	ChAd-bivalent
20	20	20	20
20	20	30.3	20
20	20	20	20
20	20	32.13	26.39
20	20	20	20
20	20	20	39.21
20	20	20	21.49
20	20	20	20
20	20	22.03	20
Fig 2m	XBB.1.5 (1/BALF dilution)
ChAd-CTRL	ChAd-Wuhan-1-S	ChAd-BA.5-S	ChAd-bivalent
20	20	20	20
20	20	49.05	24.14
20	20	29.66	20
20	20	79.79	47.73
20	20	20	21.81
20	20	23.88	71.98
20	20	20	43.59
20	20	29.26	30.76
20	20	51.49	72.51
Fig 2 n	BQ.1.1 (1/BALF dilution, 10x concentrated)
ChAd-control	ChAd-Wuhan-1-S	ChAd-BA.5-S	ChAd-bivalent
11.43	23.94	56.34	20.6
10	16.53	104	29.08
10	10	69.28	14.83
10	10	125.1	74.05
10	10	37.69	110.4
10	10	54.06	305.7
10	11.01	47.68	69.39
10	10	42.7	37.01
10	10	71.05	110.3
Fig 2o	XBB.1.5 (1/BALF dilution, 10x concentrated)
ChAd-control	ChAd-Wuhan-1-S	ChAd-BA.5-S	ChAd-bivalent
10	10	21.86	10
10	12.16	171.6	10
10	12.57	10	10
10	10	22.25	48.31
10	10	25.87	10
10	20.95	10	89.31
10	18.02	13.83	11.93
10	10	10	10
10	10	69.11	48.84
