# Supplementary material for: Mucosal vaccine-induced cross-reactive CD8+ T cells protect against SARS-CoV-2 XBB.1.5 respiratory tract infection
Source: Nat Immunol. 2024 Feb 9;25(3):537–51. doi: 10.1038/s41590-024-01743-x (PMC10907304; doi:10.1038/s41590-024-01743-x)
Supplement: Supplementary file 4 — Experimental data for statistical analysis and graphs. [file 41590_2024_1743_MOESM4_ESM.xlsx]

## Sheet: Fig 3b
Fig 3b	Lung tetramer+CD8+ T cells
	percentage	cell number
Naive	0	100
	0	100
	0	100
	0	100
	0	100
	0.62	181.173
	0	100
	0	100
ChAd-Control	0	100
	0	100
	0	100
	0	100
	0	100
	0.25	211.87
	0.11	147.512
	0.06	100
	0.1	100
ChAd-SARS-CoV-2-S	6.08	27534.3
	22	103642
	6.45	13387.3
	24.6	87258.4
	8.68	11873.4
	4.96	5014.52
	5.5	4036.67
	13.8	9126.41
	24.4	32259.5
ChAd-SARS-CoV-2-BA.5-S	27.6	49861.4
	28.6	47007
	20.6	20235.6
	4.96	7495.92
	0.76	2778.87
	21	28468.7
	15.5	8173
	4.57	6015.04
	8.75	13096.5
ChAd-Bivalent	12.1	16505.9
	23.7	134039
	20	18296.7
	13.9	26225.8
	2.95	6748.85
	1.03	995.056
	8.75	3004.58
	19.9	22074.7
	11.1	10828.2

## Sheet: Fig 3d
Fig 3d	Lung tetramer+CD69+CD103+CD8+ T cells
	percentage	cell number
Naive	0	100
	0	100
	0	100
	0	100
	0	100
	0	100
	0	100
	0	100
ChAd-Control	0	100
	0	100
	0	100
	0	100
	0	100
	0	100
	0	100
	0	100
	0	100
ChAd-SARS-CoV-2-S	69	18626.2
	83.9	86518.3
	40.5	5326.14
	86.6	74299.2
	77.4	9079.66
	60.5	3040.72
	72.3	2908.78
	76.2	6979.02
	89.6	28967.8
ChAd-SARS-CoV-2-BA.5-S	84.9	41775.8
	77.8	34953.9
	71.9	14377.9
	83.1	6177.96
	55.1	1543.82
	83.9	24672.9
	62.9	5161.9
	72.1	4330.83
	70.6	9385.85
ChAd-Bivalent	71.9	11789.9
	94.6	126115
	84.4	15029.4
	71.4	18455.2
	62.9	4366.9
	40.5	386.966
	61.2	1777.71
	81.9	18268.7
	78.6	8250.04

## Sheet: Fig 3f
Fig 3f	BALF tetramer+CD8+ T cells
	percentage	cell number
Naive	0	100
	0	100
	0	100
	0	100
	0	100
	0	100
	0	100
	0	100
ChAd-Control	0	100
	0	100
	0	100
	0	100
	0	100
	0.016	100
	0.012	100
	0.018	100
	0.03	100
ChAd-SARS-CoV-2-S	9.04	67545.8
	28.7	151687
	16.9	42602.5
	31.3	188057
	39.1	501157
	22.9	215458
	32.3	268121
	23.2	107815
	60.7	528770
ChAd-SARS-CoV-2-BA.5-S	47.5	67088.5
	48.9	109179
	51.1	85008.4
	17.9	19658.3
	45.9	190832
	60.6	496952
	32.2	254375
	24.9	284156
	67.5	816462
ChAd-Bivalent	13	19917.8
	50.7	125091
	30.6	82661.5
	13.2	22342.6
	64.2	920618
	40.5	398484
	33.2	350694
	35	431475
	45.7	696082

## Sheet: Fig 3h
Fig 3h	BALF tetramer+CD69+CD103+CD8+ T cells
	percentage	cell number
Naive	0	100
	0	100
	0	100
	0	100
	0	100
	0	100
	0	100
	0	100
ChAd-Control	0	100
	0	100
	0	100
	0	100
	0	100
	0	100
	0	100
	0	100
	0	100
ChAd-SARS-CoV-2-S	63.5	42740.8
	70.9	107291
	55.9	23728
	81.4	153015
	89.8	450019
	82.2	177839
	85.4	229167
	85.6	92245.1
	92.1	485780
ChAd-SARS-CoV-2-BA.5-S	82.9	55841.3
	75.4	82276
	70.6	59896.2
	78.3	15400.5
	89.2	170217
	88.1	436855
	81.5	207293
	83.7	237770
	83.2	679734
ChAd-Bivalent	67.5	13278.5
	87.4	109282
	86.5	71466.2
	51.1	11357.5
	87.6	806778
	84.5	336458
	80.1	281138
	89	383932
	91.3	635791
