# Supplementary material for: Mucosal vaccine-induced cross-reactive CD8+ T cells protect against SARS-CoV-2 XBB.1.5 respiratory tract infection
Source: Nat Immunol. 2024 Feb 9;25(3):537–51. doi: 10.1038/s41590-024-01743-x (PMC10907304; doi:10.1038/s41590-024-01743-x)
Supplement: Supplementary file 5 — Experimental data for statistical analysis and graphs. [file 41590_2024_1743_MOESM5_ESM.xlsx]

## Sheet: Fig 4a-c
Fig 4a	WA1/2020 D64G
Days Post Challenge	ChAd-CTRL									ChAd-SARS-CoV-2-S								ChAd-SARS-CoV-2-BA.5-S									ChAd-bivalent									Naïve
0	100	100	100	100	100	100	100	100	100	100	100	100	100	100	100	100	100	100	100	100	100	100	100	100	100	100	100	100	100	100	100	100	100	100	100	100	100	100	100	100	100	100
1	95.8159	96.9582	97.1564	95.5665	94.6188	95.1965	98.7603	95.5882	97.3094	95.9821	96.9231	96.5812	97.166	98.6239	97.1074	96.6527	95.5102	98.4772	96.4844	99.5475	97.4359	95.8678	97.3568	94.7368	96.2121	96.6667	97.4619	96.4706	94.2966	96.7136	96.6387	97.2222	97.7679	97.7778	99.5833	97.3262	93.7269	96.3788	97.4249	98.1651	99.6	100
2	97.4895	96.9582	99.0521	96.5517	94.6188	94.3231	98.3471	96.0784	98.6547	96.875	99.4872	97.8632	99.1903	97.7064	96.281	99.1632	93.8776	100.508	98.0469	100.905	97.0085	97.5207	98.2379	93.9271	97.3485	97.0833	98.9848	98.4314	94.2966	98.1221	94.958	96.4286	96.4286	98.6667	99.1667	95.9893	95.572	94.1504	98.7124	98.6239	100.8	100.909
3	98.3264	95.4373	99.5261	98.0296	95.9641	94.3231	99.5868	97.0588	100	98.6607	101.538	98.2906	100	99.5413	99.1736	98.3264	97.1429	101.015	98.0469	101.357	97.0085	98.7603	98.2379	91.9028	96.2121	99.5833	100.508	99.2157	92.7757	102.347	96.6387	96.8254	98.6607	100	98.3333	94.9198	95.203	93.5933	98.2833	95.4128	98	99.0909
4	93.3054	88.2129	93.3649	95.5665	93.722	84.2795	100.826	94.6078	98.2063	97.7679	101.026	98.7179	99.1903	100	95.8678	100	98.3673	101.015	96.0938	100	95.7265	100.826	100.881	90.6883	96.5909	98.75	99.4924	98.8235	89.3536	100.469	97.479	97.619	99.5536	99.1111	98.75	92.7807	89.2989	92.4791	90.9871	89.4495	93.6	89.5455
5	84.9372	81.749	86.2559	88.67	89.6861	78.6026	93.3884	87.2549	91.4798	99.1071	101.026	98.2906	100.405	99.5413	97.1074	99.1632	98.3673	102.03	96.875	100.452	94.4444	101.24	99.5595	91.9028	98.4848	99.1667	100.508	96.8627	89.3536	102.817	99.1597	97.619	100.893	100.889	100.417	88.2353	84.5018	88.3008	85.8369	82.5688	86.8	83.6364
6	79.4979	79.0875	81.0427	81.2808	84.3049	76.8559	88.0165	80.8824	86.0987	98.2143	104.103	100.855	101.619	98.1651	100.413	98.3264	97.1429	101.015	98.8281	103.167	95.7265	100.826	100	93.9271	103.409	100.417	101.523	96.4706	90.4943	102.817	100	96.0317	99.5536	101.778	100.417	83.6898	79.3358	84.4011	80.2575	79.3578	82	79.5455
Fig 4b	BQ.1.1
Days Post Challenge	ChAd-CTRL									ChAd-SARS-CoV-2-S									ChAd-SARS-CoV-2-BA.5-S										ChAd-bivalent										Naïve
0	100	100	100	100	100	100	100	100	100	100	100	100	100	100	100	100	100	100	100	100	100	100	100	100	100	100	100	100	100	100	100	100	100	100	100	100	100	100	100	100	100	100	100	100	100
1	96.3801	96.2025	97.1311	96.4758	98.3051	99.1597	97.0588	98.8189	98.7069	96.4981	94.6429	96.5665	96.3964	95.0355	97.1963	98.1308	95.935	96.0699	96.8	98.6842	100	97.1831	94.9541	98.6364	93.8967	96.5665	98.7179	97.1311	94.4444	96.4444	97.2973	97.5207	98.7179	98.1567	96.8	94.9153	95.4338	96.729	96.7391	99.5918	98.7755	96.5812	98.7124	98.6175	99.1111
2	95.9276	97.8903	100	98.2379	99.1525	98.3193	99.1597	97.2441	99.1379	96.8872	95.0893	98.2833	98.6486	94.3262	97.1963	98.5981	94.7154	95.1965	97.6	101.754	102.747	100	97.7064	100	93.8967	95.279	98.7179	95.082	96.8254	99.1111	99.5495	98.3471	99.1453	100	95.2	94.4915	98.1735	98.5981	96.7391	100.408	100	98.2906	100.858	99.5392	103.111
3	93.2127	98.3122	99.5902	98.6784	100.847	97.479	98.3193	96.4567	99.569	96.8872	95.0893	97.4249	96.3964	94.6809	96.2617	99.5327	93.4959	91.7031	96.4	101.754	103.297	98.5915	95.8716	100.909	96.7136	96.5665	100.427	96.3115	95.6349	99.5556	98.6486	99.1736	100	101.382	93.2	96.1864	97.7169	100	96.3768	98.7755	99.1837	96.1538	98.7124	100	101.333
4	93.2127	99.1561	100.41	100	100	99.1597	99.5798	96.063	97.4138	95.7198	95.9821	98.2833	95.9459	95.7447	96.729	101.869	95.122	93.0131	95.2	98.2456	102.747	99.5305	98.1651	101.364	97.1831	97.4249	100.427	97.1311	94.0476	99.5556	99.0991	99.5868	101.282	102.304	94	97.0339	98.6301	100	93.1159	98.7755	99.5918	96.1538	98.7124	101.382	98.6667
5	94.5701	100	99.5902	100.441	100.424	97.0588	100.84	97.2441	91.3793	95.7198	95.5357	98.2833	96.3964	95.7447	97.1963	98.5981	96.3415	93.4498	95.2	94.2982	101.099	98.5915	100.459	101.818	99.5305	97.8541	100	98.7705	92.8571	99.1111	98.1982	100	101.282	100.922	94.8	97.4576	101.37	100.467	92.029	97.9592	98.7755	96.1538	96.5665	100	99.1111
6	90.4977	96.6245	99.1803	96.9163	102.119	97.0588	102.941	98.8189	85.7759	96.8872	95.0893	100	98.1982	95.0355	99.0654	100	96.748	96.0699	95.6	95.1754	103.297	95.7746	100	101.818	95.3052	97.8541	101.709	100	95.2381	100	99.0991	100	100.427	100.922	94.4	95.7627	103.196	100.467	88.0435	93.0612	97.551	88.4615	88.8412	90.7834	98.2222
Fig 4c	XBB.1.5
Days Post Challenge	ChAd-CTRL									ChAd-SARS-CoV-2-S										ChAd-SARS-CoV-2-BA.5-S									ChAd-bivalent
0	100	100	100	100	100	100	100	100	100	100	100	100	100	100	100	100	100	100	100	100	100	100	100	100	100	100	100	100	100	100	100	100	100	100	100	100	100	100
1	99.0654	98.5294	99.537	97.1312	97.2093	95.7692	96.875	96.2406	93.6709	95.4751	99.5192	96.7442	97.8992	95.6522	97.4874	96.7391	97.3568	98.5714	95.9016	97.9424	96.6527	98.2143	95.9677	100	93.9516	94.1423	96.3636	94.8113	97.6744	99.1228	97.2441	97.6526	96.8182	92.9907	94.3478	98.2063	98.5782	94.0945
2	97.1963	98.5294	98.1482	96.7213	97.2093	94.6154	96.0938	96.9925	92.4051	95.9276	100.481	96.2791	97.8992	95.2174	95.9799	94.9275	96.9163	99.0476	97.541	97.9424	96.6527	100	97.5807	103.766	95.1613	94.5607	97.2727	98.5849	96.7442	100.439	96.4567	97.1831	94.5455	96.2617	95.2174	101.794	101.896	92.9134
3	94.8598	100.49	98.1482	96.3115	94.4186	90.7692	96.0938	95.4887	88.6076	95.9276	100.962	94.8837	97.8992	98.2609	98.4925	92.7536	98.6784	102.381	98.7705	99.5885	98.3264	101.339	100.403	106.276	95.1613	97.4895	98.1818	101.415	95.3488	101.754	98.0315	98.1221	97.7273	99.0654	95.2174	102.691	103.317	90.9449
4	84.5794	97.549	88.8889	95.4918	84.186	83.0769	88.6719	86.0902	80.1688	95.9276	101.442	93.0233	96.6387	98.6957	101.005	92.7536	100	101.429	98.3607	100	99.5816	104.911	101.613	104.603	95.5645	99.5816	99.5455	102.359	95.814	103.07	98.0315	98.1221	98.6364	97.1963	94.7826	101.794	101.422	90.1575
5	81.3084	90.6863	82.4074	90.1639	78.6047	78.8461	85.1562	81.9549	75.9494	97.2851	101.442	92.5581	96.2185	99.5652	101.005	94.5652	99.5595	99.5238	97.9508	100.412	99.5816	104.464	101.21	104.603	96.7742	99.1632	98.6364	100.943	97.2093	101.754	98.4252	97.6526	99.5455	98.1308	94.7826	104.933	102.37	90.1575
6	77.1028	86.7647	78.2407	82.7869	74.4186	75	80.0781	77.8196	72.1519	97.7376	101.442	94.8837	97.479	98.6957	104.02	94.9275	103.524	102.857	102.869	99.177	97.9079	104.464	100.806	105.439	96.7742	101.674	101.818	102.83	97.2093	100.877	97.6378	96.2441	99.0909	101.869	93.4783	104.036	100.474	91.7323

## Sheet: Fig 4d-f
FiG 4d	Nasal wash--WA1/2020 D614G	Viral RNA
Unvaccinated	ChAd-CTRL	ChAd-SARS-CoV-2-S	ChAd-SARS-CoV-2-BA.5-S	ChAd-bivalent
6452.79	222660	1791.39	1723.78	1250
6945840	303217	1250	1250	2048.99
3.26802e+06	100774	1250	1559.45	1911.93
1.67298e+06	229544	1250	1250	1357.61
784045	1.55292e+06	1761.51	3777.93	1626.12
10983.7	1.10366e+07	1250	7303.88	1250
356530	57022.7	1250	1250	1657.48
	15044.1	1250	1250	1250
	119725		1898.65	2590.13
FiG 4e	Nasal wash--BQ.1.1	Viral RNA
Unvaccinated	ChAd-CTRL	ChAd-SARS-CoV-2-S	ChAd-SARS-CoV-2-BA.5-S	ChAd-bivalent
54322.6	200976	2266.68	1250	1799.78
80551.1	1.12209e+07	1250	1495.92	1338.38
952902	128354	1281.87	1564.29	1509.31
711015	46514.2	2261.87	1656.58	1794.57
14347.8	111610	1250	1250	1250
22013.2	251887	3302.77	1889.82	4527.44
10101.9	45873.9	1250	2300.28	2726.51
	8970.92	1250	1966.66	1300.62
	10968.6	1250	1250	1250
			1411.16	1250
FiG 4f	Nasal wash--XBB.1.5	Viral RNA
	ChAd-CTRL	ChAd-SARS-CoV-2-S	ChAd-SARS-CoV-2-BA.5-S	ChAd-bivalent
	789815	2317.08	1250	1250
	927238	1250	1250	1250
	1.39835e+06	1250	1250	1250
	533068	1250	1250	1250
	2.54632e+06	3703.91	1250	1250
	5.7511e+06	1250	1250	1250
	3.05234e+06	1250	1250	1250
	9.97055e+06	1250	1250	1250
		2027.56	1250	1250

## Sheet: Fig 4g-i
FiG 4g	Nasal turbinates--WA1/2020 D614G	Viral RNA
Unvaccinated	ChAd-CTRL	ChAd-SARS-CoV-2-S	ChAd-SARS-CoV-2-BA.5-S	ChAd-bivalent
655416	39745	13	13	13
229918	140822	13	13	13
445797	117852	13	13	13
124519	202224	13	13	13
35719	26631	13	13	13
37646	324944	13	13	13
27230	113733	13	13	13
	32202	13	13	13
	24073		13	13
FiG 4h	Nasal turbinates--BQ.1.1	Viral RNA
Unvaccinated	ChAd-CTRL	ChAd-SARS-CoV-2-S	ChAd-SARS-CoV-2-BA.5-S	ChAd-bivalent
12987	5342	13	13	13
16252	22777	13	13	13
19622	6541	20	13	13
11068	20949	13	13	13
28072	25609	13	13	13
21209	29323	13	13	13
16072	28558	13	13	13
	21200	13	13	13
	42220	13	13	13
			13	13
FiG 4i	Nasal turbinates--XBB.1.5	Viral RNA
	ChAd-CTRL	ChAd-SARS-CoV-2-S	ChAd-SARS-CoV-2-BA.5-S	ChAd-bivalent
	44478	12	62	12
	76495	12	12	208
	119801	57	12	12
	17906	108	12	12
	26069	40	12	12
	248595	12	12	12
	124856	33	26	34
	188239	81	190	12
	178723	12	12	12
		12	89	12

## Sheet: Fig 4j-l
FiG 4j	Lung--WA1/2020 D614G	Viral RNA
Unvaccinated	ChAd-CTRL	ChAd-SARS-CoV-2-S	ChAd-SARS-CoV-2-BA.5-S	ChAd-bivalent
195899441	112422870	99	7438	47
328637803	125938978	137	16060	72
194159179	92346612	47	3233	100
104054909	17159593	63	252	47
141197742	61903274	125	9703	117
217106330	194477250	54	10551	47
146926203	20517791	86	12607	47
	25599508	47	2975	47
	28636970		1681	49
FiG 4k	Lung--BQ.1.1	Viral RNA
Unvaccinated	ChAd-CTRL	ChAd-SARS-CoV-2-S	ChAd-SARS-CoV-2-BA.5-S	ChAd-bivalent
7606936	26726790	8674	86	651
50595844	3381678	431	47	113
13186984	7082177	1745	119	84
26719969	6436105	858	53	118
34021019	6331165	8185	2221	47
42659045	13356245	792	636	131
13781002	6767771	235	113	60
	6413323	1159	47	47
	87551591	11457	80	62
			86	61
FiG 4l	Lung--XBB.1.5	Viral RNA
	ChAd-CTRL	ChAd-SARS-CoV-2-S	ChAd-SARS-CoV-2-BA.5-S	ChAd-bivalent
	11517281	3686	896	4478
	10803240	11000	4138	9600
	6866395	14984	2655	330
	23036484	30414	248	3446
	13725626	3192	212	69
	2651914	18700	7499	47
	13579786	6172	3967	4210
	14622414	9446	1396	1073
	9689185	3299	47	2766
		2332	15424	109

## Sheet: Fig 4m-o
Fig 4m	WA1/2020 D614G
ChAd-CTRL	ChAd-Wuhan-S	ChAd-BA.5-S	ChAd-bivalent
320000	795	795	795
4561404	795	795	795
156000	795	795	795
29412	795	795	795
1176471	795	795	795
6413043	795	795	795
55172	795	795	795
2466667	795	795	795
1718750		795	795
Fig 4n	BQ.1.1
ChAd-CTRL	ChAd-Wuhan-S	ChAd-BA.5-S	ChAd-bivalent
63218	939	939	939
69767	939	939	939
62500	939	939	939
94340	939	939	939
21429	939	939	939
52941	939	939	939
205479	939	939	939
45455	939	939	939
73171	939	939	939
		939	939
Fig 4o	XBB.1.5
ChAd-CTRL	ChAd-Wuhan-S	ChAd-BA.5-S	ChAd-bivalent
72727	490	490	490
41139	490	490	490
17143	490	490	490
73770	490	490	490
33654	490	490	490
31250	490	490	490
44776	490	490	490
59524	490	490	490
34783	490	490	490
	490	490	490

## Sheet: Fig 4p-s
Fig 4p	Nasal wash-XBB.1.5 D3 viral RNA
ChAd-CTRL	ChAd-Wuhan-S	ChAd-BA.5-S	ChAd-bivalent
2.39491e+06	1250	1250	1250
7.02815e+06	1692	1250	1250
5.32836e+07	24465.5	1250	1250
44665397	24386	1250	1250
2.51066e+07	25387	1250	1250
519846	8881	1250	1250
2.88594e+07	3166.5	1250	1250
15312323	4384	1250
Fig 4q	Nasal turbinate-XBB.1.5 D3 Viral RNA
ChAd-CTRL	ChAd-Wuhan-S	ChAd-BA.5-S	ChAd-bivalent
324077	17	17	17
422304	17	17	17
406816	2279	17	17
1067606	800	17	17
561534	5629	17	17
198724	74	1038	17
539715	247	17	17
301299	981	17
Fig 4r	Lung-XBB.1.5 D3 viral RNA
ChAd-CTRL	ChAd-Wuhan-S	ChAd-BA.5-S	ChAd-bivalent
655097542	148398	20502	39291
908825031	4039338	250835	80142
415608769	1613523	504857	23198
146711129	3403276	1172778	1180178
1247617042	41115	1371	1637
544710380	4039708	2725	41521
360662921	1383604	972	8093
301612700	83111	39586
Fig 4s	Lung-XBB.1.5 D3 infectious virus
ChAd-CTRL	ChAd-Wuhan-S	ChAd-BA.5-S	ChAd-bivalent
6770833	1266	847	847
4921875	6250	847	847
5384615	3125	980	847
2204301	2740	1887	847
5833333	2308	847	847
6000000	15000	847	847
3888889	3731	847	847
4857143	926	847

## Sheet: Fig 4t-v
Fig 4t	WA1/2020 D614G
	Log10 (NAb)	Log10 (Viral RNA)
	3.26482	1.99564
	3.4257	2.13672
	2.99238	2.09691
	3.24822	1.73239
	2.46553	3.87146
	2.35774	4.20575
	2.48087	3.50961
	2.39358	3.98691
	2.45803	4.02329
	3.70234	1.6721
	3.14953	1.85733
	3.1532	2
	3.33203	2.06819
	3.43249	1.6721
Fig 4u	BQ.1.1
	Log10 (NAb)	Log10 (Viral RNA)
	1.77815	3.93822
	1.77815	2.63448
	1.77815	3.2418
	1.77815	3.91302
	1.77815	2.89873
	3.08386	1.9345
	3.10175	1.6721
	2.68368	2.07555
	2.78176	2.80346
	3.14675	2.05308
	2.35372	2.81358
	2.55847	2.05308
	2.72908	1.92428
	2.73648	2.11727
	2.51335	1.77815
Fig 4v	XBB.1.5
	Log10 (NAb)	Log10 (Viral RNA)
	1.77815	3.56656
	1.77815	4.04139
	1.77815	4.17563
	1.77815	4.48307
	1.77815	3.50406
	1.77815	4.27184
	1.77815	3.79043
	1.77815	3.97525
	1.77815	3.51838
	1.77815	3.36773
	2.45591	2.95231
	1.77815	3.61679
	1.77815	3.42406
	1.77815	2.39445
	2.55218	2.32634
	2.32139	3.875
	2.64758	3.59846
	1.77815	3.14489
	1.77815	4.1882
	1.77815	3.65108
	1.77815	3.98227
	1.77815	2.51851
	1.77815	3.53732
	2.27531	1.83885
	1.77815	1.23045
	1.77815	3.62428
	2.70961	3.0306
	2.041	3.44185
	1.77815	2.03743

## Sheet: Fig 4w-y
Fig 4w	WA1/2020 D614G
	Log10 (serum IgG)	Log10 (Viral RNA)
	5.31732	1.99564
	5.33652	2.13672
	5.29186	2.09691
	5.29793	1.73239
	4.39116	3.87146
	3.9018	4.20575
	4.45863	3.50961
	4.26337	3.98691
	3.86715	4.02329
	5.67988	1.6721
	5.15519	1.85733
	5.297	2
	5.20552	2.06819
	5.19735	1.6721
Fig 4x	BQ.1.1
	Log10 (serum IgG)	Log10 (Viral RNA)
	3.99113	3.93822
	4.4782	2.63448
	3.83534	3.2418
	3.94622	3.91302
	4.55746	2.89873
	5.41596	1.9345
	5.23364	1.6721
	5.00246	2.07555
	5.24339	2.80346
	4.83969	2.81358
	5.05378	2.05308
	5.00824	1.92428
	5.18605	1.6721
	4.62744	1.79239
Fig 4y	XBB.1.5
	Log10 (serum IgG)	Log10 (Viral RNA)
	3.89017	3.56656
	3.51787	4.04139
	3.74804	4.17563
	2.88421	4.48307
	2.72891	3.50406
	2.84443	4.27184
	2.82694	3.79043
	3.54498	3.97525
	3.27699	3.51838
	3.83196	3.36773
	4.58812	2.95231
	4.63916	3.61679
	4.23522	3.42406
	4.39384	2.39445
	4.67496	2.32634
	4.38988	3.875
	4.1936	3.59846
	4.62831	3.14489
	4.25749	4.1882
	4.35387	3.65108
	4.07156	3.98227
	4.37975	2.51851
	4.38026	3.53732
	4.48279	1.83885
	4.44335	1.23045
	4.68591	3.62428
	4.42887	3.0306
	4.63286	3.44185
	4.22644	2.03743

## Sheet: Fig 4z-bb
Fig 4z	WA1/2020 D614G
	Log10 (serum IgA)	Log10 (Viral RNA)
	3.12887	1.99564
	3.34622	2.13672
	3.11224	2.09691
	3.16026	1.73239
	2.512	3.87146
	2	4.20575
	2.3657	3.50961
	1.91064	3.98691
	2.33146	4.02329
	3.02479	1.6721
	3.01193	1.85733
	2.64473	2
	2.46964	2.06819
	2.93903	1.6721
Fig 4aa	BQ.1.1
	Log10 (serum IgA)	Log10 (Viral RNA)
	2.50089	3.93822
	2.45702	2.63448
	2	3.2418
	2	3.91302
	2.81505	2.89873
	3.29597	1.9345
	3.12982	1.6721
	2.97995	2.07555
	2.65989	2.80346
	2.45998	2.81358
	2.64924	2.05308
	2.71771	1.92428
	2.71569	1.6721
	2.80553	1.79239
Fig 4bb	XBB.1.5
	Log10 (serum IgA)	Log10 (Viral RNA)
	2.03984	3.56656
	2	4.04139
	2	4.17563
	2	4.48307
	2	3.50406
	2	4.27184
	2	3.79043
	2.01719	3.97525
	2	3.51838
	2	3.36773
	2.45817	2.95231
	2.26982	3.61679
	2.15847	3.42406
	2.1649	2.39445
	2.26915	2.32634
	2.02127	3.875
	2.17668	3.59846
	2.41907	3.14489
	2.23055	4.1882
	2.42904	3.65108
	2	3.98227
	2.4366	2.51851
	2.55305	3.53732
	2	1.83885
	2.46562	1.23045
	2.32093	3.62428
	2	3.0306
	2.27695	3.44185
	2.0955	2.03743
