# Supplementary material for: Mucosal vaccine-induced cross-reactive CD8+ T cells protect against SARS-CoV-2 XBB.1.5 respiratory tract infection
Source: Nat Immunol. 2024 Feb 9;25(3):537–51. doi: 10.1038/s41590-024-01743-x (PMC10907304; doi:10.1038/s41590-024-01743-x)
Supplement: Supplementary file 6 — Experimental data for statistical analysis and graphs. [file 41590_2024_1743_MOESM6_ESM.xlsx]

## Sheet: Fig 5b
Fig 5b	WA1/2020 D614G
	Histopathological score	ChAd-Control		ChAd-SARS-CoV-2-S		ChAd-SARS-CoV-2-BA.5-S		ChAd-Bivalent
	Perivascular infiltrates	1	1	0	0	1	1	0	0
	Interstitial disease	3	4	0	0	0	1	1	1
	Inflammatoy area %
	ChAd-control	ChAd-SARS-CoV-2-S	ChAd-SARS-CoV-2-BA.5-S	ChAd-Bivalent
	17.8825	0.956938	2.02797	1.22366
	18.3621	0.454133	2.61941	0.703775

## Sheet: Fig 5d
Fig 5d	BQ.1.1
	Histopathological score	ChAd-Control		ChAd-SARS-CoV-2-S		ChAd-SARS-CoV-2-BA.5-S		ChAd-Bivalent
	Perivascular infiltrates	2	2	1	1	1	0	1	0
	Interstitial disease	1	2	1	0	0	1	0	1
	Inflammatoy area %
	ChAd-control	ChAd-SARS-CoV-2-S	ChAd-SARS-CoV-2-BA.5-S	ChAd-Bivalent
	8.95415	1.75801	1.10803	1.01946
	9.55455	2.78884	1.02319	1.25413

## Sheet: Fig 5f
Fig 5f	XBB.1.5
	Histopathological score	ChAd-Control		ChAd-SARS-CoV-2-S		ChAd-SARS-CoV-2-BA.5-S		ChAd-Bivalent
	Perivascular infiltrates	1	2	2	0	0	0	0	1
	Interstitial disease	3	4	2	1	0	0	0	1
	Inflammatoy area %
	ChAd-control	ChAd-SARS-CoV-2-S	ChAd-SARS-CoV-2-BA.5-S	ChAd-Bivalent
	17.2932	2.65226	1.21852	1.34048
	19.794	3.9356	0.487211	1.06952
