# Supplementary material for: Mucosal vaccine-induced cross-reactive CD8+ T cells protect against SARS-CoV-2 XBB.1.5 respiratory tract infection
Source: Nat Immunol. 2024 Feb 9;25(3):537–51. doi: 10.1038/s41590-024-01743-x (PMC10907304; doi:10.1038/s41590-024-01743-x)
Supplement: Supplementary file 7 — Experimental data for statistical analysis and graphs. [file 41590_2024_1743_MOESM7_ESM.xlsx]

## Sheet: b
Panel b
WT antigen				BA5 antigen
PBS	ChAd-S - mono	ChAd-S - bi		PBS	ChAd-S - mono	ChAd-S - bi
100	20910.6	32940.4		449.238	19834.5	45498.1
100	88065.1	33364		128.274	8241.13	78219.5
100	53364.8	84072		123.388	20628.5	66601.7
100	48871.7	51160.4		325.416	72136	129953
100	152651	92115.6		317.274	87099.9	100879
200.679	71276.2	61770.4		240.61	78576	88461.9
100	23828.3	28288.2		101.938	19568.6	114502
100	51241.6	38611		195.623	41710.2	68497.3
100	48677.3	73883.4		100	67001.1	244400

## Sheet: c
D614G					BA.5					XBB.1.5
PBS	ChAd Monovalent	ChAd bivalent			PBS	ChAd Monovalent	ChAd bivalent			PBS	ChAd Monovalent	ChAd bivalent
60	1448.77	928.966			60	60	4864.07			60	60	60
60	695.024	1104.08			60	60	3605.79			60	60	281.19
60	1267.65	859.014			60	60	5929.25			60	60	68.8652
60	1158.78	680.769			60	60	3118.89			60	140	97.949
60	3548.13	1361.44			60	103	10495.4			60	60	171.001
60	4092.61	1419.06			60	76	3999.45			60	60	169.824
60	406.443	916.221			60	60	5571.86			60	60	60
60	1545.25	959.401			60	60	1399.59			60	60	115.611
60	2037.04	1191.24			60	80.5	27925.4			60	78	251.768

## Sheet: d
DPI	PBS										ChAd - mono										ChAd - bi
0	100	100	100	100	100	100	100	100	100		100	100	100	100	100	100	100	100	100		100	100	100	100	100	100	100	100	100
1	100.401	100.157	99.1445	99.0145	100.441	98.7599	100.549	100.49	99.5753		99.5305	98.605	100.918	100.3	100.356	100.749	98.6524	98.3191	99.5421		98.71	98.9563	99.8111	100.254	100.775	99.9658	102.767	98.7313	100.185
2	98.1135	99.4125	96.5371	97.1865	100.371	95.0632	101.404	98.8264	96.6487		98.1467	100.495	99.3487	100.787	99.3431	101.479	98.5155	99.2156	98.7697		99.0535	97.3877	100.679	104.101	102.743	100.876	105.254	97.9199	100.522
3	98.9598	98.4939	95.8096	98.1419	100.844	95.0047	102.181	97.646	97.5907		98.8818	100.606	100.679	100.734	100.732	100.046	99.3974	99.2856	97.9769		99.0184	95.8128	101.266	104.087	102.332	100.048	107.154	99.459	99.0155

## Sheet: e
Nasal turbinate
RNA				Titer
PBS	ChAd-S - mono	ChAd-S - bi		PBS	ChAd-S - mono	ChAd-S - bi
51679483	3950371	251004		1600000	720000	1500
27972334	271912	9692.99		140000	540	340
4828404	903492	105623		54000	19000	560
6963998	223234	4520.31		100000	480	220
11270331	295782	1000		350000	1800	50
27991633	600203	184411		570000	2400	1600
7415094	216860	21979.1		54000	90000	50
195000000	1077969	63752.6		3700000	5000	80
22681352	3443734	35399		240000	1200000	50

## Sheet: f
Nasal Wash
RNA				Titer
PBS	ChAd-S - mono	ChAd-S - bi		PBS	ChAd-S - mono	ChAd-S - bi
45313.3	6010.04	1000		200	2300	50
284379	46548.8	1000		4100	200	50
1745758	8794.73	1000		12000	120	50
627290	7126.29	1000		11000	50	50
106354	7499.44	10000		2200	50
58526.8	1000	1940.59		920	50	50
112388	917306	1000		2400	1900	50
123610	6809.16	1000		1300	50	50
72329.1	36214	1000		3000	160	50

## Sheet: g
Lung
RNA				Titer
PBS	ChAd-S - mono	ChAd-S - bi		PBS	ChAd-S - mono	ChAd-S - bi
346884	39313.4	100		2100000	74000	50
56156.8	198.736	100		900000	780	50
312360	1495.3	100		2700000	1600	50
433746	218.13	100		1900000	50	720
161657	100	100		2000000	220	50
133360	198.599	100		1100000	1100	50
179278	3112.7	100		960000	2400	50
269869	3186.56	100		2200000	2400	50
239020	100	100		2700000	220	50
