# Supplementary material for: Mucosal vaccine-induced cross-reactive CD8+ T cells protect against SARS-CoV-2 XBB.1.5 respiratory tract infection
Source: Nat Immunol. 2024 Feb 9;25(3):537–51. doi: 10.1038/s41590-024-01743-x (PMC10907304; doi:10.1038/s41590-024-01743-x)
Supplement: Supplementary file 8 — Experimental data for statistical analysis and graphs. [file 41590_2024_1743_MOESM8_ESM.xlsx]

## Sheet: Fig 7b
Fig 7b	Wuhan-1 RBD IgG
ChAd-Control-pool	ChAd-Control-post transfer	ChAd-SARS-CoV-2-S-pool	ChAd-SARS-CoV-2-S-post transfer	ChAd-SARS-CoV-2-BA.5-S-pool	ChAd-SARS-CoV-2-BA.5-S-post transfer
50	50	131172	10877.1	16929.8	1113.71
	50		7490.52		1186.05
	50		8185.92		1220.28
			19637.7		679.467
	BA.5-RBD IgG
ChAd-Control-pool	ChAd-Control-post transfer	ChAd-SARS-CoV-2-S-pool	ChAd-SARS-CoV-2-S-post transfer	ChAd-SARS-CoV-2-BA.5-S-pool	ChAd-SARS-CoV-2-BA.5-S-post transfer
50	50	3647.09	261.452	27590.3	2032.57
	50		291.161		1947.19
	50		305.241		2307.37
			251.44		1283.1
	XBB.1-RBD IgG
ChAd-Control-pool	ChAd-Control-post transfer	ChAd-SARS-CoV-2-S-pool	ChAd-SARS-CoV-2-S-post transfer	ChAd-SARS-CoV-2-BA.5-S-pool	ChAd-SARS-CoV-2-BA.5-S-post transfer
50	50	2305.16	240.248	23618	1892.16
	50		253.158		1954.23
	50		231.844		1946.51
			249.841		1079.16

## Sheet: Fig 7c
Fig 7c	Nab-vs- WA1/2020 D614G
ChAd-Control-Pre-transfer	ChAd-Control-Post-transfer	ChAd-CoV-2-S-pre-transfer	ChAd-CoV-2-S-post-transfer	ChAd-CoV-2-BA.5-S-pre-transfer	ChAd-CoV-2-BA.5-S-post-transfer
102.7	140.2	6317	474.2	311.3	118
	97.93		428.6		76.69
	75.18		456		75
			378.6		79.13
	Nab-vs-BA.5.5
ChAd-Control-Pre-transfer	ChAd-Control-Post-transfer	ChAd-CoV-2-S-pre-transfer	ChAd-CoV-2-S-post-transfer	ChAd-CoV-2-BA.5-S-pre-transfer	ChAd-CoV-2-BA.5-S-post-transfer
60	60	1191	93.84	17795	647.4
	60		60		554
	60		68.8		822.7
			60		507.3
	Nab-vs-XBB.1.5
ChAd-Control-Pre-transfer	ChAd-Control-Post-transfer	ChAd-CoV-2-S-pre-transfer	ChAd-CoV-2-S-post-transfer	ChAd-CoV-2-BA.5-S-pre-transfer	ChAd-CoV-2-BA.5-S-post-transfer
60	60	60	60	165.4	60
	60		60		60
	60		60		60
			60		60

## Sheet: Fig 7d
Fig 7d	body weight change		WA1/2020 D614G challenge
	ChAd-CTRL					ChAd-SARS-CoV-2-S					ChAd-BSARS-CoV-2-BA.5-S
0	100	100	100	100	100	100	100	100	100	100	100	100	100	100	100
1	96.1702	97.619	96.6912	98.6254	95.3488	93.254	97.1545	93.0894	93.4694	96.4602	94.1704	97.9253	95.1613	95.3191	97.7376
2	98.2979	99.0476	97.4265	99.3127	94.5736	94.4444	98.374	92.6829	93.8776	98.2301	95.5157	98.3402	95.5645	94.0426	100
3	98.2979	95.7143	95.9559	97.5945	94.5736	94.8413	100	90.6504	93.8776	99.115	94.1704	95.8506	95.5645	92.766	98.6425
4	93.1915	86.6667	88.9706	94.1581	93.0233	96.0317	99.187	91.0569	95.9184	98.2301	91.0314	92.5311	94.7581	85.9574	94.1176
5	85.9574	80.9524	81.9853	87.9725	86.0465	96.4286	95.122	93.0894	96.7347	100	82.0628	84.6473	89.9194	81.7021	84.6154
6	80.4255	74.7619	77.5735	82.8179	80.6202	94.0476	92.6829	91.0569	94.2857	97.3451	75.7848	78.0083	83.871	77.0213	79.638
	body weight change		XBB.1.5 challenge
	ChAd-CTRL					ChAd-SARS-CoV-2-S					ChAd-BSARS-CoV-2-BA.5-S
0	100	100	100	100	100	100	100	100	100	100	100	100	100	100	100
1	100.852	101.045	98.6154	101.543	104.08	99.5767	97.5598	97.8995	100.885	98.7556	96.4	96.215	100.307	99.6117	96.3878
2	100.897	104.179	101.897	103.404	106.782	101.376	99.6172	99.863	102.917	101.867	102	97.3832	100.881	98.4951	96.9582
3	95.6951	98.7562	96.6154	101.17	95.4023	95.3968	95.311	96.1644	101.51	100.133	91.56	94.4393	99.0805	93.7864	95.5133
4	89.2825	89.6517	86.8205	93.0319	88.2184	86.6667	87.7512	88.7215	94.2188	92.8	93.96	86.4953	95.9387	86.2621	95.2091
5	83.4081	82.0896	81.5385	86.7021	82.7586	80.4233	81.3397	79.9087	86.4583	86.6667	95.6	81.0748	89.6552	82.0388	91.2548
6	78.9238	78.1095	77.4359	83.5106	78.7356	76.7196	77.9904	76.2557	82.2917	82.6667	94.8	77.1028	84.2912	77.6699	85.1711

## Sheet: Fig 7e
Fig 7e	Nasal wash--WA1/2020 D614G viral RNA
ChAd-CTRL	ChAd-Wuhan-S	ChAd-BA.5-S
61651	1542	174377
819835	4047	12769
595164	2993	62684
69352	5725	1751407
699305	4727	50919
	Nasal wash--XBB.1.5 viral RNA
ChAd-CTRL	ChAd-Wuhan-S	ChAd-BA.5-S
260722	506466	1484
177271	178721	21733
8340587	10645	86793
7492418	25636	103271
1751407	550677	409897

## Sheet: Fig 7f
Fig 7f	Nasal turbinate-WA1/2020 D614G viral RNA
ChAd-CTRL	ChAd-Wuhan-S	ChAd-BA.5-S
1039895	830	235433
427402	1467	132750
778678	861	548475
355704	10377	126790
411995	3883	450685
	Nasal Turbinate- XBB.1.5 viral RNA
ChAd-CTRL	ChAd-Wuhan-S	ChAd-BA.5-S
6182	573	108
1292	68452	311
13820	249	1017
41639	9066	1456
109853	2703	1659

## Sheet: Fig 7g
Fig 7g	Lung--WA1/2020 D614G viral RNA
ChAd-CTRL	ChAd-Wuhan-S	ChAd-BA.5-S
245962908	1219	8502950
1216511768	116	7464171
3507811892	505	12128437
97665185	739	28137575
1825027628	47	281768441
	Lung--XBB.1.5 viral RNA
ChAd-CTRL	ChAd-Wuhan-S	ChAd-BA.5-S
418838424	92143025	1410454
375088651	104442676	85087721
379092807	14045765	47220853
455197241	225377146	52083840
260968386	161930451	9825231

## Sheet: Fig 7h
Fig 7h	Lung--WA1/2020 D614G infectious virus
ChAd-CTRL	ChAd-Wuhan-S	ChAd-BA.5-S
155963	625	25000
631579	625	4369
4027778	625	103774
190476	625	115385
2094595	625	795
	Lung--XBB.1.5 infectious virus
ChAd-CTRL	ChAd-Wuhan-S	ChAd-BA.5-S
26515	6742	611
11628	10811	3922
14912	1829	2000
5172	34375	4054
10127	20139	2479
