# Supplementary material for: Mucosal vaccine-induced cross-reactive CD8+ T cells protect against SARS-CoV-2 XBB.1.5 respiratory tract infection
Source: Nat Immunol. 2024 Feb 9;25(3):537–51. doi: 10.1038/s41590-024-01743-x (PMC10907304; doi:10.1038/s41590-024-01743-x)
Supplement: Supplementary file 9 — Experimental data for statistical analysis and graphs. [file 41590_2024_1743_MOESM9_ESM.xlsx]

## Sheet: Fig 8c-d
Fig 8c	blood Cd8+ T cell %
ChAd-Control +isotype (IP/IN, D(0-1 to D30)	ChAd-SARS-CoV-2-S +&CD8a (IP/IN, D(0-1 to D30)	ChAd-SARS-CoV-2-S+isotype (IP/IN, D26 and D29)	ChAd-SARS-CoV-2-S+&CD8a (IP/IN, D26 and D29)
41	0.05	30.8	0.13
41.7	0	32.2	0.13
42	0.024	30.1	0.058
30.3	0.26	29	0.028
45.7	1.23	40.1	0.72
38.7	0.16	41.4	0.61
42.3		39.3	0.47
		39.8	0.37
Fig 8d	blood CD8+ T cell numbers
ChAd-Control +isotype (IP/IN, D(0-1 to D30)	ChAd-SARS-CoV-2-S +&CD8a (IP/IN, D(0-1 to D30)	ChAd-SARS-CoV-2-S+isotype (IP, D26 and D29)	ChAd-SARS-CoV-2-S+&CD8a (IP, D26 and D29)
109561	103	72062	110
118794	10	84193	166
99121	34	74178	63
29467	218	103125	51
58755	689	16417	480
44178	85	55387	513
52639		24301	361
		30236	323

## Sheet: Fig 8f-g
Fig 8f	BALF--CD8+ T cell %
ChAd-Control +isotype (IP/IN, D(0-1 to D30)	ChAd-SARS-CoV-2-S +&CD8a (IP/IN, D(0-1 to D30)	ChAd-SARS-CoV-2-S+isotype (IP/IN, D26 and D29)	ChAd-SARS-CoV-2-S+&CD8a (IP/IN, D26 and D29)
41	0.27	43.9	4.19
28.8	0.051	53.5	11.8
28.6	3.39	45.9	2.9
39.1	0.52	58.6	2.91
37.6	0.28	53.2	5
26.3	0.76	51.5	11.9
Fig 8g	BALF--CD8+ T cell numbers
ChAd-Control +isotype (IP/IN, D(0-1 to D30)	ChAd-SARS-CoV-2-S +&CD8a (IP/IN, D(0-1 to D30)	ChAd-SARS-CoV-2-S+isotype (IP/IN, D26 and D29)	ChAd-SARS-CoV-2-S+&CD8a (IP/IN, D26 and D29)
304285	360	61161	16914
147901	105	283226	35568
100484	7615	160032	7307
169430	2434	130816	9805
122706	280	56566	46912
82680	1981	125421	30181

## Sheet: Fig 8h
Fig 8h	Weight change
		ChAd-Contro+isotype (i.p+i.n) D-1>D30								ChAd-SARS-CoV-2-S+anti-CD8 (i.p+i.n) D-1>D30																	ChAd-SARS-CoV-2-S+isotype (i.p+i.n) D26+29											ChAd-SARS-CoV-2-S+anti-CD8 (i.p+i.n) D26+29
0	100	100	100	100	100	100	100	100	100	100	100	100	100	100	100	100	100	100	100	100	100	100	100	100	100	100	100	100	100	100	100	100	100	100	100	100		100	100		100	100	100	100	100	100	100
1	98.5149	98.5714	98.4925	100.483	99.005	98.6607	97.5248	96.9388	95	97.4747	98.1043	97.5248	97.4359	99.4709	101.485	96.6851	101.402	101.485	98.9583	100.472	100.5	98.9418	100.498	100	98.9848	97.0588	98.0583	96.7593	100	99.1228	97.3404	97.9899	98.4127	98.6239	98.3517	99		97.9167	99.5025		99.0244	98.4925	97.5845	99.5169	98.75	98.2533	86.076
2	98.5149	99.5238	96.4824	98.5507	98.01	99.5536	97.0297	97.449	96.5	100	101.896	99.0099	98.4615	101.058	102.475	98.895	101.402	102.97	100	103.302	103	100.529	101.493	101.485	101.015	98.0392	98.0583	98.6111	100.474	98.2456	97.3404	97.4874	100.529	98.6239	97.2528	98		96.875	99.5025		98.0488	100	98.0676	99.0338	97.9167	97.8166	86.076
3	98.0198	97.619	93.9698	97.5845	97.5124	99.5536	96.5347	89.7959	92	100	102.37	98.5149	97.9487	101.587	101.98	98.895	103.271	101.485	101.562	103.774	104.5	92.0635	100.995	103.465	98.4772	98.5294	100.971	99.0741	100.474	100.439	99.4681	97.4874	102.116	100	95.055	99.5		98.4375	100		100.488	98.4925	99.0338	98.5507	99.5833	93.8865	86.076
4	94.5545	88.5714	86.4322	88.8889	86.5672	96.875	92.0792	81.6327	84	98.9899	100	99.5049	98.9744	98.4127	102.475	99.4475	103.271	100.495	103.125	103.774	105.5	87.3016	100.498	103.465	93.9086	100.98	101.942	99.0741	102.37	102.193	100	99.4975	106.878	100.917	92.3077	102		98.9583	100		101.463	98.995	101.449	100	99.1667	92.1397	86.076
5	89.1089	82.8571	81.407	82.6087	82.0896	88.3929	92.5743	77.551	79	98.4848	99.5261	100.495	100.513	98.4127	102.97	101.105	102.336	101.98	102.083	102.358	102.5	87.3016	98.5075	101.485	92.8934	100.98	100.971	98.1482	102.37	100.877	101.064	100	105.82	100.917	97.8022	102.5		96.875	100		98.5366	98.995	99.0338	100	97.0833	93.0131	84.8101
6	84.6535	78.0952	76.8844	78.744	78.1095	83.4821	86.6337	73.4694	75	101.01	100.474	100.495	100.513	102.116	103.465	101.105	102.336	104.455	104.167	103.302	103	89.9471	99.005	100.99	95.9391	100	98.5437	99.0741	103.791	100.439	102.128	98.995	105.82	101.376	100.549	103		97.3958	100.995		97.561	101.507	100	101.449	97.0833	96.5066	86.076

## Sheet: Fig 8i-l
Fig 8i	Nasal Wash Viral RNA
ChAd-Control+isotype (i.p+i.n) D-1>D30	ChAd-SARS-CoV-2-S+anti-CD8 (i.p+i.n) D-1>D30	ChAd-SARS-CoV-2-S+isotype (i.p+i.n) D26+29	ChAd-SARS-CoV-2-S+anti-CD8 (i.p+i.n) D26+29
120494019	55593	27992.5	285373
8.27861e+06	110652	16813	916886
9.12347e+07	40569.5	2150	408116
	1048075	1250	6919.5
57174230	795742	16461	87210
16942837	209228	1250	30834.5
4.40009e+07	440364	1250	590246
			9273.5
Fig 8j	Nasal Turbinate ---viral RNA
ChAd-Control+isotype (i.p+i.n) D-1>D30	ChAd-SARS-CoV-2-S+anti-CD8 (i.p+i.n) D-1>D30	ChAd-SARS-CoV-2-S+isotype (i.p+i.n) D26+29	ChAd-SARS-CoV-2-S+anti-CD8 (i.p+i.n) D26+29
1499372	1135	296	27758
997250	6502	98	36574
947869	676	16	8809
	2371	121	3913
2862797	34086	74	3208
1049506	85658	566	27694
625235	5237	42	23600
			263
Fig 8k	Lung ---viral RNA
ChAd-Control+isotype (i.p+i.n) D-1>D30	ChAd-SARS-CoV-2-S+anti-CD8 (i.p+i.n) D-1>D30	ChAd-SARS-CoV-2-S+isotype (i.p+i.n) D26+29	ChAd-SARS-CoV-2-S+anti-CD8 (i.p+i.n) D26+29
4211510461	23708951	151434407	265594093
575653085	72469531	114718004	226773571
872882537	99365814	339748	57755518
	121124370	8501342	84782146
887971581	142559448	10088924	93221306
1545491429	101731963	95541	141817494
320448305	20962002	3238469	55006818
			16686545
Fig 8l	Lung---infectious virus
ChAd-Control+isotype (i.p+i.n) D-1>D30	ChAd-SARS-CoV-2-S+anti-CD8 (i.p+i.n) D-1>D30	ChAd-SARS-CoV-2-S+isotype (i.p+i.n) D26+29	ChAd-SARS-CoV-2-S+anti-CD8 (i.p+i.n) D26+29
3771930	141667	78571	233333
4661017	159794	91549	342857
3475610	45918	722	137755
	157534	3378	104167
2096774	250000	18382	145161
3392857	94737	722	653846
	18519	8333	170886
			287671

## Sheet: Fig m-p
Fig 8m	Nasal wash-D6-Viral RNA
ChAd-Contro+isotype (i.p+i.n) D-1>D+26	ChAd-SARS-CoV-2-S+anti-CD8 (i.p+i.n) D-1>D+26	ChAd-SARS-CoV-2-S+isotype (i.p+i.n) D+26	ChAd-SARS-CoV-2-S+anti-CD8 (i.p+i.n) D+26
1.95929e+06	3606.32	1250	9805
7.64783e+06	1355.79	22341	1250
1.50077e+07	16002.7	7803	10889
4.01418e+06	8637.42	1250	7976
1.10491e+06	3036.54	1250	6144
1.33385e+06	1359.43	1554	1250
4.31681e+06	7638.26	1973	1250
7.52879e+06	10713.6	1250	1250
1.811e+06	3035.68	2651	4642
	17141.6	2922
	5735.42
	2430.73
	25737.7
	1955.74
	3436.86
	5096.58
	1616.98
Fig 8n	Nasal Turbinate-D6 Viral RNA
ChAd-Contro+isotype (i.p+i.n) D-1>D+26	ChAd-SARS-CoV-2-S+anti-CD8 (i.p+i.n) D-1>D+26	ChAd-SARS-CoV-2-S+isotype (i.p+i.n) D+26	ChAd-SARS-CoV-2-S+anti-CD8 (i.p+i.n) D+26
24492	20	282	16
90050	20		28
3049	1283	25	880
46086	496	16	31
61315	269	648	170
46141	74	85	16
46312	1779	16	16
57702	289	16	620
46077	20	107	766
	162	16
	92
	20
	20
	27
	20
	20
	15155
Fig 8o	Lung-D6 Viral RNA
ChAd-Control+isotype (i.p+i.n) D-1>D30	ChAd-SARS-CoV-2-S+anti-CD8 (i.p+i.n) D-1>D30	ChAd-SARS-CoV-2-S+isotype (i.p+i.n) D26+29	ChAd-SARS-CoV-2-S+anti-CD8 (i.p+i.n) D26+29
11887150	347028	7589	3581699
8868696	433661	46153	18489
22451700	2572814	43569	517574
28329273	5877750	652	1832624
18507594	86642	13734	172522
2414138	2104167	3113	186551
4552252	3617948	1700	19704
5492218	6709463	13186	524166
9139092	70699	28474	5719666
	38555	61726
	82447
	46471
	22693809
	1127011
	30813
	3487058
	2478705
Fig 8p	Lung-D6 -infectious virus
ChAd-Contro+isotype (i.p+i.n) D-1>D+26	ChAd-SARS-CoV-2-S+anti-CD8 (i.p+i.n) D-1>D+26	ChAd-SARS-CoV-2-S+isotype (i.p+i.n) D+26	ChAd-SARS-CoV-2-S+anti-CD8 (i.p+i.n) D+26
13426	80	80	118
11074	80	80	80
11589	180	80	80
20707	702	80	80
4167	80	80	80
3039	637	80	80
22368	431	80	80
13000	80	80	80
24468	80	80	309
	80	80
	80
	80
	392
	80
	80
	123
	80
