# Supplementary material for: Mucosal vaccine-induced cross-reactive CD8+ T cells protect against SARS-CoV-2 XBB.1.5 respiratory tract infection
Source: Nat Immunol. 2024 Feb 9;25(3):537–51. doi: 10.1038/s41590-024-01743-x (PMC10907304; doi:10.1038/s41590-024-01743-x)
Supplement: Supplementary file 10 — Experimental data for statistical analysis and graphs. [file 41590_2024_1743_MOESM10_ESM.xlsx]

## Sheet: ED Fig 1
WA1/2020 D614G
	ChAd-control										ChAd-SARS-CoV-2-S																				ChAd-SARS-CoV-2-BA.5-S
1/serial dilution (Log10)	A1		A2		B1		AA1		AA2		C1		C2		C3		CC1		CC2		D1		D2		D3		DD1		DD2		E1		E2		E3		EE1		EE2		F1		F2		F3		FF1		FF2
-1.77815	44.7633		68.2927		65.4232	59.1105	44.7786	49.457	52.7987		0	0	1.41343	1.41343	0	0	2.82686	4.947	0	0	0	0	0	0	0.694143	1.38829	0.694143	0.694143	0	0	24.2119	21.5216	24.2119	39.6805	40.3531	26.9021	32.955	34.9727	32.2825	39.008	17.4863	20.1765	27.5746	27.5746	36.3178	31.6099	41.6982	41.0256	34.9727
-2.25527	47.0588		65.4232		60.8321	70.5882	53.467	61.4871	80.2005		4.947	0.706714	7.77385	4.947	0.706714	1.41343	12.0141	9.89399	4.24028	6.36042	2.77657	2.08243	0	0	2.08243	0.694143	0	1.38829	4.16486	1.38829	43.0433	51.1139	46.4061	51.7865	39.008	45.7335	43.0433	45.0609	44.3884	39.6805	29.5923	32.2825	40.3531	46.4061	41.6982	62.5473	52.459	41.6982	32.955
-2.73239	69.4405		91.2482		102.152	101.004	88.2206	80.8688	86.8839		16.2544	22.6148	13.4276	21.9081	11.3074	11.3074	32.5088	43.1095	14.1343	15.5477	9.718	21.5184	4.16486	6.24729	15.9653	5.55315	9.02386	5.55315	18.7419	9.02386	64.5649	64.5649	54.4767	61.2022	58.512	52.459	65.91	67.2551	60.5296	67.2551	69.2728	71.963	68.6003	55.1492	69.2728	69.2728	67.2551	63.2198	52.459
-3.20952	85.5093		96.4132		101.578	98.1349	96.2406	92.2306	87.5522		50.1767	60.7774	50.8834	53.7102	36.7491	35.3357	63.6042	62.1908	53.7102	47.3498	38.872	56.9197	19.436	16.6594	26.3774	33.3189	35.4013	34.7072	40.2603	36.0954	62.5473	68.6003	68.6003	76.6709	73.9807	71.2905	69.9454	67.2551	55.8218	61.2022	87.4317	65.91	75.3258	66.5826	73.3081	61.2022	59.1845	73.9807	66.5826
-3.68664	78.0488		111.334		99.8565	93.5438	98.914	106.266	92.8989		60.7774	73.4982	64.311	78.4452	62.8975	70.6714	71.3781	91.1661	80.5654	72.7915	63.8612	88.1562	50.6725	55.5315	53.449	61.7787	59.6963	47.2017	67.3319	51.3666	86.0866	90.1219	100.883	89.4493	75.9983	61.8747	64.5649	76.6709	74.6532	82.0513	96.8474	82.7238	69.2728	86.0866	82.0513	78.6885	86.7591	88.1042	89.4493
-4.16376	99.2826		101.004		118.795	112.482	69.5071	93.5673	95.5723		91.1661	98.9399	106.714	96.1131	96.1131	89.0459	86.2191	105.3	104.594	74.9117	86.0738	83.2972	78.4382	74.2733	83.2972	92.321	95.7918	93.0152	88.1562	99.2625	86.0866	84.7415	88.1042	91.467	94.8298	106.263	83.3964	94.1572	96.1749	78.6885	82.7238	83.3964	84.7415	87.4317	98.1925	85.414	92.1396	82.7238	96.1749
-4.64089	78.6227		84.3615		87.8049	95.2654	66.1654	87.5522	94.9039		83.3922	82.6855	82.6855	82.6855	89.7527	89.0459	89.0459	110.954	111.661	99.6466	91.6269	90.2386	90.9328	103.427	106.204	84.6855	92.321	118.698	118.698	115.922	94.8298	92.8121	84.7415	91.467	89.4493	95.5023	99.5376	91.467	102.228	83.3964	96.1749	96.8474	92.1396	102.228	93.4847	93.4847	99.5376	103.573	108.953
-5.118	60.8321		88.3788		84.9354	97.561	92.8989	58.1454	90.8939		98.2332	87.6325	78.4452	96.1131	100.353	112.367	120.848	101.06	99.6466	111.661	86.0738	110.369	102.039	119.393	124.252	120.781	117.31	113.839	131.887	126.334	110.298	104.918	94.1572	107.608	106.936	102.228	101.555	103.573	112.316	101.555	92.1396	114.334	107.608	118.369	102.228	104.918	108.953	112.316	105.591
BA.5
	ChAd-control										ChAd-SARS-CoV-2-S																				ChAd-SARS-CoV-2-BA.5-S
1/serial dilution (Log10)	A1		A2		B1		AA1		AA2		C1		C2		C3		CC1		CC2		D1		D2		D3		DD1		DD2		E1		E2		E3		EE1		EE2		F1		F2		F3		FF1		FF2
-1.77815	84.7352	94.704	67.2897	124.611	99.6885	89.7196	99.6885	69.7819	97.1963	99.6885	86.4865	67.9537	63.8353	100.901	61.7761	80.3089	86.4865	119.434	41.184	57.6577	87.021	110.754	87.021	83.0655	96.9098	77.1323	33.6218	13.8443	98.8875	77.1323	0	0	0	0	0	0	0	0	0	0	0	0	0	0	1.99253	1.99253	0	0	0
-2.25527	72.2741	107.165	92.2118	79.7508	107.165	117.134	102.181	79.7508	104.673	117.134	90.6049	70.0129	90.6049	86.4865	105.019	84.4273	115.315	117.375	57.6577	65.8945	90.9765	114.71	104.821	112.732	100.865	94.932	51.4215	41.5328	106.799	73.1768	1.97044	0	1.97044	0	0	1.97044	0	0	3.94089	1.97044	0	0	0	0	11.9552	11.9552	0	0	1.99253
-2.73239	92.2118	109.657	94.704	97.1963	114.642	109.657	114.642	99.6885	89.7196	82.243	82.3681	70.0129	90.6049	109.138	109.138	94.7233	117.375	117.375	109.138	63.8353	96.9098	120.643	114.71	106.799	118.665	94.932	79.11	75.1545	114.71	112.732	0	1.97044	0	1.97044	7.88177	1.97044	1.97044	1.97044	1.97044	5.91133	1.99253	7.97011	1.99253	1.99253	17.9328	19.9253	0	7.97011	7.97011
-3.20952	99.6885	107.165	104.673	92.2118	69.7819	132.087	117.134	102.181	119.626	114.642	111.197	80.3089	70.0129	102.96	100.901	105.019	119.434	109.138	111.197	156.499	118.665	98.8875	112.732	126.576	94.932	100.865	83.0655	96.9098	98.8875	98.8875	13.7931	15.7635	7.88177	5.91133	23.6453	13.7931	7.88177	13.7931	27.5862	35.468	13.9477	37.858	15.9402	0	45.8281	51.8057	17.9328	33.873	13.9477
-3.68664	84.7352	74.7664	97.1963	84.7352	79.7508	77.2586	97.1963	102.181	94.704	94.704	129.73	98.8417	131.789	117.375	109.138	123.552	109.138	129.73	86.4865	137.967	75.1545	100.865	90.9765	98.8875	81.0878	122.621	94.932	102.843	83.0655	98.8875	45.3202	47.2906	33.4975	41.3793	41.3793	66.9951	35.468	35.468	70.936	86.6995	63.7609	81.6936	25.9029	23.9103	93.6488	87.6712	61.7684	77.7086	81.6936
-4.16376	94.704	117.134	92.2118	147.04	102.181	89.7196	122.118	104.673	59.8131	107.165	131.789	80.3089	129.73	144.144	117.375	125.611	100.901	135.907	121.493	121.493	132.509	104.821	98.8875	122.621	104.821	106.799	112.732	114.71	120.643	96.9098	76.8473	100.493	96.5517	72.9064	74.8768	100.493	98.5222	94.5813	98.5222	110.345	83.6862	77.7086	51.8057	59.7758	91.6563	101.619	101.619	127.522	79.7011
-4.64089	92.2118	102.181	114.642	109.657	104.673	94.704	122.118	114.642	102.181	84.7352	98.8417	67.9537	94.7233	76.1905	121.493	96.7825	82.3681	98.8417	76.1905	119.434	110.754	79.11	104.821	98.8875	124.598	100.865	106.799	114.71	142.398	102.843	92.6108	114.286	94.5813	96.5517	118.227	110.345	120.197	90.6404	76.8473	86.6995	113.574	121.544	81.6936	91.6563	117.559	131.507	101.619	119.552	123.537
-5.118	92.2118	109.657	117.134	117.134	99.6885	104.673	79.7508	104.673	109.657	107.165	86.4865	82.3681	94.7233	88.5457	84.4273	94.7233	105.019	98.8417	129.73	82.3681	90.9765	85.0433	65.2658	106.799	100.865	120.643	90.9765	118.665	102.843	120.643	86.6995	84.7291	106.404	98.5222	122.167	102.463	106.404	112.315	92.6108	102.463	95.6413	115.567	83.6862	113.574	119.552	125.529	117.559	127.522	101.619
BF.7
	ChAd-control										ChAd-SARS-CoV-2-S																				ChAd-SARS-CoV-2-BA.5-S
1/serial dilution (Log10)	A1		A2		B1		AA1		AA2		C1		C2		C3		CC1		CC2		D1		D2		D3		DD1		DD2		E1		E2		E3		EE1		EE2		F1		F2		F3		FF1		FF2
-1.77815	78.7289	104.152	90.2101	107.432	79.5489	106.612	93.4905	68.0677	80.369	85.2896	64.9819	95.3069	50.5415	72.2022	83.7545	62.8159	67.87	86.6426	49.0975	36.8231	101.804	99.3988	70.5411	71.3427	84.9699	77.7555	35.2705	32.8657	88.1764	99.3988	0	0	0	0	0	0	0	0	5.20446	8.92193	0	0	0.788177	0	1.57635	0	5.51724	0.788177	0.788177
-2.25527	81.1891	92.6704	84.4695	91.8503	86.9298	82.8293	74.6284	88.57	72.1681	95.9508	87.3646	85.9206	75.0903	90.9747	101.083	70.7581	98.917	77.9783	77.9783	62.8159	107.415	91.3828	83.3667	80.1603	91.3828	79.3587	51.3026	53.7074	125.852	75.3507	0.743494	0.743494	4.46097	0.743494	2.23048	2.23048	0.743494	1.48699	23.0483	21.5613	1.57635	1.57635	0.788177	2.36453	9.45813	14.1872	11.0345	10.2463	2.36453
-2.73239	100.871	92.6704	96.7709	112.353	90.2101	93.4905	103.332	90.2101	104.152	95.9508	109.747	95.3069	77.2563	79.4224	80.8664	88.8087	92.4188	93.1408	88.8087	91.6968	105.812	83.3667	80.9619	77.7555	90.5812	93.7876	58.517	62.5251	104.208	89.7796	6.69145	2.23048	5.20446	10.4089	5.94796	11.8959	10.4089	10.4089	38.6617	34.2007	17.3399	13.399	7.88177	8.66995	22.8571	22.069	22.8571	11.0345	7.0936
-3.20952	79.5489	104.152	108.252	97.591	82.0092	114.813	91.0302	92.6704	91.0302	121.374	88.0866	108.303	86.6426	87.3646	109.747	86.6426	83.7545	107.581	84.4765	93.8628	98.5972	80.1603	106.613	85.7715	109.82	94.5892	80.9619	83.3667	109.82	103.407	22.3048	24.5353	37.1747	26.7658	36.4312	28.9963	37.9182	37.9182	60.9665	44.6097	47.2906	40.197	26.0099	28.3744	48.867	46.5025	55.9606	54.3842	52.8079
-3.68664	103.332	86.9298	91.8503	81.1891	79.5489	82.0092	77.0887	73.8083	86.9298	75.4485	116.245	89.5307	83.7545	114.801	94.5848	80.1444	89.5307	93.8628	85.9206	108.303	111.423	105.812	101.804	81.7635	101.804	85.7715	111.423	96.994	102.605	99.3988	47.5836	67.658	60.223	68.4015	73.6059	61.71	61.71	61.71	74.3494	67.658	81.9704	87.4877	49.6552	72.5123	96.9458	71.7241	65.4187	70.936	85.9113
-4.16376	72.1681	90.2101	100.051	104.152	83.6494	79.5489	99.2312	86.9298	103.332	91.0302	94.5848	88.0866	96.0289	107.581	108.303	93.8628	77.2563	84.4765	93.8628	76.5343	83.3667	113.026	96.994	88.978	115.431	87.3747	90.5812	105.812	109.82	101.002	106.32	87.7323	81.7844	84.7584	76.5799	59.4796	66.171	86.9888	102.602	60.9665	74.0887	97.734	70.936	94.5813	96.1576	78.0296	85.1232	81.1823	78.8177
-4.64089	127.934	82.8293	105.792	101.691	113.993	96.7709	88.57	85.2896	103.332	105.792	81.5884	74.3682	89.5307	92.4188	99.639	85.9206	96.7509	91.6968	80.8664	105.415	98.5972	95.3908	81.7635	84.9699	115.431	105.812	114.629	83.3667	105.01	122.645	88.4758	78.8104	94.4238	86.2454	101.859	86.9888	87.7323	75.8364	108.55	96.6543	96.1576	107.192	93.7931	84.335	112.709	110.345	101.675	95.3695	95.3695
-5.118	95.9508	79.5489	85.2896	70.5279	106.612	82.0092	91.8503	91.8503	104.152	77.0887	72.9242	93.8628	88.0866	88.8087	98.1949	102.527	100.361	107.581	91.6968	99.639	125.05	121.042	107.415	90.5812	123.447	88.1764	92.986	102.605	82.5651	72.9459	97.3978	89.2193	96.6543	80.2974	84.0149	79.5539	102.602	98.1413	89.2193	95.1673	103.251	96.1576	103.251	122.956	99.3103	104.828	127.685	89.064	88.2759
BQ.1.1
	ChAd-control										ChAd-SARS-CoV-2-S																				ChAd-SARS-CoV-2-BA.5-S
1/serial dilution (Log10)	A1		A2		B1		AA1		AA2		C1		C2		C3		CC1		CC2		D1		D2		D3		DD1		DD2		E1		E2		E3		EE1		EE2		F1		F2		F3		FF1		FF2
-1.77815	75.4472	101.463	80.6504	88.4553	101.463	72.8455	62.439	88.4553	78.0488	75.4472	80.2005	92.2306	64.1604	58.1454	82.2055	96.2406	104.261	94.2356	54.1353	42.1053	58.7156	97.2477	84.4037	75.2294	62.3853	69.7248	108.257	108.257	99.0826	117.431	0	1.72414	1.72414	1.72414	1.72414	0	0	0	3.44828	5.17241	0	0	0	3.60767	1.80383	1.80383	0	0	1.80383
-2.25527	93.6585	96.2602	80.6504	104.065	111.87	111.87	101.463	93.6585	114.472	88.4553	68.1704	92.2306	100.251	100.251	114.286	104.261	108.271	126.316	92.2306	88.2206	126.606	80.7339	91.7431	111.927	115.596	132.11	113.761	110.092	110.092	99.0826	3.44828	3.44828	12.069	3.44828	13.7931	3.44828	3.44828	6.89655	17.2414	13.7931	0	3.60767	5.4115	7.21533	7.21533	10.823	7.21533	14.4307	3.60767
-2.73239	127.48	93.6585	106.667	145.691	93.6585	127.48	104.065	96.2602	130.081	119.675	106.266	108.271	86.2155	106.266	126.316	126.316	138.346	100.251	104.261	124.311	110.092	106.422	117.431	110.092	93.578	106.422	111.927	115.596	104.587	130.275	12.069	18.9655	31.0345	22.4138	31.0345	79.3103	34.4828	22.4138	70.6897	58.6207	12.6268	12.6268	21.646	23.4498	64.938	50.5073	39.6843	39.6843	16.2345
-3.20952	75.4472	72.8455	96.2602	101.463	106.667	104.065	148.293	96.2602	114.472	75.4472	122.306	112.281	112.281	138.346	96.2406	98.2456	134.336	116.291	120.301	118.296	102.752	89.9083	104.587	126.606	113.761	111.927	117.431	113.761	110.092	117.431	44.8276	56.8966	70.6897	65.5172	106.897	122.414	84.4828	82.7586	79.3103	113.793	68.5457	64.938	64.938	52.3112	108.23	108.23	95.6032	101.015	52.3112
-3.68664	78.0488	130.081	130.081	101.463	106.667	101.463	106.667	119.675	85.8537	104.065	118.296	92.2306	94.2356	116.291	106.266	114.286	116.291	128.321	124.311	118.296	88.0734	95.4128	133.945	133.945	113.761	152.294	143.119	122.936	144.954	113.761	56.8966	82.7586	75.8621	110.345	115.517	115.517	108.621	113.793	105.172	131.034	91.9955	97.407	77.5648	102.818	124.464	122.661	138.895	128.072	86.584
-4.16376	83.252	104.065	83.252	130.081	101.463	130.081	124.878	114.472	114.472	98.8618	104.261	108.271	114.286	116.291	96.2406	100.251	126.316	132.331	100.251	122.306	93.578	86.2385	111.927	108.257	157.798	117.431	113.761	126.606	99.0826	124.771	105.172	87.931	110.345	110.345	127.586	125.862	108.621	105.172	118.966	127.586	115.445	91.9955	75.761	97.407	122.661	102.818	95.6032	126.268	97.407
-4.64089	57.2358	98.8618	93.6585	145.691	109.268	124.878	98.8618	106.667	114.472	96.2602	80.2005	106.266	124.311	114.286	144.361	120.301	140.351	158.396	120.301	100.251	99.0826	78.8991	104.587	108.257	104.587	110.092	122.936	133.945	113.761	102.752	108.621	115.517	72.4138	101.724	108.621	84.4828	96.5517	86.2069	93.1034	103.448	86.584	104.622	111.838	93.7993	119.053	137.091	102.818	124.464	113.641
-5.118	75.4472	78.0488	85.8537	104.065	96.2602	106.667	132.683	85.8537	109.268	93.6585	88.2206	80.2005	106.266	96.2406	128.321	128.321	104.261	92.2306	80.2005	124.311	89.9083	89.9083	124.771	97.2477	111.927	126.606	133.945	121.101	122.936	77.0642	86.2069	81.0345	103.448	108.621	106.897	103.448	110.345	113.793	120.69	105.172	126.268	101.015	115.445	115.445	97.407	119.053	110.034	108.23	108.23
XBB.1.1
	ChAd-control										ChAd-SARS-CoV-2-S																				ChAd-SARS-CoV-2-BA.5-S
1/serial dilution (Log10)	A1		A2		B1		AA1		AA2		C1		C2		C3		CC1		CC2		D1		D2		D3		DD1		DD2		E1		E2		E3		EE1		EE2		F1		F2		F3		FF1		FF2
-1.77815	88.8521	106.092	82.2213	103.44	90.8413	84.8736	80.8952	90.1782	100.124	78.2429	89.7196	88.3602	101.954	97.1963	77.4851	91.079	84.2821	87.6805	82.243	84.2821	91.3507	92.7141	76.3528	91.3507	76.3528	84.5334	83.17	82.4883	94.0775	97.4862	15.8155	7.90774	21.0873	15.8155	52.7183	60.626	52.7183	102.801	63.2619	89.6211	22.031	11.0155	11.0155	30.2926	60.5852	60.5852	24.7849	27.5387	30.2926
-2.25527	87.5259	110.07	98.7982	95.4828	97.472	93.4936	86.8628	87.5259	95.4828	84.8736	109.431	103.314	103.993	94.4775	86.3212	97.1963	93.7978	91.079	94.4775	94.4775	102.94	94.0775	83.17	99.5313	89.3055	75.6711	96.1227	102.94	95.441	83.8517	26.3591	23.7232	57.9901	44.8105	89.6211	71.1697	97.5288	97.5288	47.4465	100.165	38.5542	30.2926	38.5542	33.0465	52.3236	52.3236	46.8158	52.3236	52.3236
-2.73239	86.8628	94.1567	93.4936	94.8197	104.766	86.8628	97.472	83.5475	94.8197	112.06	106.712	95.8369	95.1572	103.993	86.3212	95.8369	104.673	97.876	80.2039	91.079	91.3507	93.3958	87.2603	90.6689	80.4431	89.3055	87.2603	94.7593	94.0775	83.8517	31.631	36.9028	47.4465	68.5338	81.7133	73.8056	113.344	113.344	84.3493	79.0774	60.5852	60.5852	79.8623	57.8313	79.8623	52.3236	93.6317	57.8313	93.6317
-3.20952	100.787	114.049	112.723	98.1351	97.472	101.45	86.1998	100.124	95.4828	114.712	103.314	108.071	99.915	101.274	106.032	101.274	77.4851	86.3212	97.876	82.243	86.5786	102.94	87.9421	94.7593	99.5313	94.7593	100.213	96.8044	92.7141	84.5334	73.8056	50.0824	47.4465	76.4415	52.7183	113.344	73.8056	71.1697	102.801	97.5288	60.5852	66.0929	55.0775	63.3391	85.3701	79.8623	63.3391	77.1084	79.8623
-3.68664	105.429	104.103	105.429	121.343	104.103	98.1351	111.397	102.114	91.5044	98.7982	101.274	104.673	88.3602	101.274	102.634	108.071	104.673	100.595	92.4384	101.274	111.802	96.1227	98.1679	85.8969	102.258	83.8517	91.3507	90.6689	86.5786	102.258	73.8056	73.8056	81.7133	76.4415	97.5288	89.6211	76.4415	123.888	100.165	76.4415	77.1084	77.1084	79.8623	115.663	66.0929	85.3701	60.5852	60.5852	63.3391
-4.16376	94.1567	103.44	105.429	100.124	110.734	100.124	90.8413	100.787	100.787	100.124	91.079	97.1963	89.0399	107.392	102.634	96.5166	104.673	90.3993	100.595	94.4775	111.121	108.394	103.622	106.349	107.03	89.9872	84.5334	95.441	94.0775	107.712	73.8056	86.9852	84.3493	115.98	86.9852	94.8929	110.708	81.7133	94.8929	84.3493	104.647	71.6007	66.0929	93.6317	55.0775	77.1084	52.3236	104.647	77.1084
-4.64089	99.4613	114.712	108.744	110.734	102.114	112.06	105.429	99.4613	95.4828	90.1782	107.392	103.993	99.2353	97.876	116.907	109.431	103.314	104.673	110.11	109.431	111.121	115.211	100.213	107.712	97.4862	101.576	84.5334	104.985	100.213	96.8044	86.9852	81.7133	73.8056	94.8929	100.165	94.8929	73.8056	97.5288	79.0774	73.8056	85.3701	71.6007	99.1394	88.1239	101.893	93.6317	60.5852	63.3391	110.155
-5.118	92.8305	102.114	104.103	103.44	100.124	104.103	94.8197	106.092	105.429	104.103	108.071	100.595	93.7978	107.392	106.032	99.915	104.673	97.876	112.829	108.071	114.529	114.529	98.1679	104.303	104.303	104.303	93.3958	92.7141	102.94	104.985	115.98	94.8929	84.3493	86.9852	113.344	102.801	97.5288	89.6211	100.165	84.3493	93.6317	143.201	93.6317	137.694	110.155	104.647	118.417	148.709	154.217
XBB.1.5
	ChAd-control										ChAd-SARS-CoV-2-S																				ChAd-SARS-CoV-2-BA.5-S
	A1		A2		B1		AA1		AA2		C1		C2		C3		CC1		CC2		D1		D2		D3		DD1		DD2		E1		E2		E3		EE1		EE2		F1		F2		F3		FF1		FF2
0.0166667	71.8266	52.0124	76.7802	99.0712	113.932	89.1641	74.3034	79.257	108.978	104.025	75	72.5	70	115	105	127.5	77.5	115	82.5	80	64.3678	82.7586	66.6667	101.149	66.6667	85.0575	73.5632	78.1609	52.8736	78.1609	25.8481	15.5089	15.5089	15.5089	69.79	72.3748	100.808	43.9418	69.79	51.6963	10.509	26.2726	7.88177	10.509	44.6634	36.7816	26.2726	26.2726	52.5452
0.00555556	116.409	79.257	81.7337	99.0712	116.409	104.025	108.978	118.885	69.3498	116.409	97.5	92.5	90	72.5	65	85	65	72.5	100	92.5	78.1609	89.6552	110.345	91.954	98.8506	64.3678	105.747	62.069	62.069	78.1609	59.4507	36.1874	33.6026	46.5267	62.0355	82.7141	85.2989	77.5444	49.1115	72.3748	78.8177	47.2906	42.0361	52.5452	60.4269	55.1724	70.936	76.1905	57.7997
0.00185185	79.257	66.8731	76.7802	106.502	84.2105	81.7337	94.1176	99.0712	71.8266	84.2105	82.5	97.5	100	107.5	122.5	125	80	97.5	132.5	97.5	94.2529	94.2529	62.069	71.2644	50.5747	98.8506	66.6667	66.6667	64.3678	71.2644	33.6026	56.8659	54.2811	74.9596	69.79	80.1292	80.1292	67.2052	93.0533	41.357	63.0542	60.4269	60.4269	52.5452	73.5632	102.463	49.9179	68.3087	63.0542
0.00061728	64.3963	116.409	81.7337	108.978	104.025	99.0712	66.8731	131.269	89.1641	123.839	100	90	115	75	75	110	67.5	60	65	115	101.149	108.046	55.1724	50.5747	64.3678	101.149	85.0575	98.8506	94.2529	75.8621	74.9596	77.5444	72.3748	93.0533	98.2229	87.8837	74.9596	80.1292	72.3748	80.1292	73.5632	97.2085	81.445	70.936	68.3087	68.3087	76.1905	120.854	60.4269
0.00020576	54.4892	54.4892	91.6409	106.502	99.0712	94.1176	99.0712	106.502	94.1176	118.885	95	82.5	95	75	70	100	82.5	72.5	127.5	70	45.977	68.9655	48.2759	75.8621	75.8621	62.069	64.3678	87.3563	68.9655	68.9655	87.8837	105.977	129.241	80.1292	69.79	95.6381	82.7141	134.41	49.1115	98.2229	78.8177	78.8177	68.3087	86.6995	73.5632	86.6995	60.4269	47.2906	99.8358
6.8587e-05	49.5356	54.4892	91.6409	89.1641	96.5944	108.978	74.3034	94.1176	74.3034	76.7802	72.5	95	100	85	110	82.5	80	82.5	125	72.5	78.1609	87.3563	89.6552	71.2644	85.0575	91.954	66.6667	89.6552	89.6552	75.8621	74.9596	87.8837	105.977	85.2989	77.5444	103.393	82.7141	105.977	87.8837	80.1292	73.5632	52.5452	73.5632	70.936	86.6995	63.0542	78.8177	115.599	70.936
2.2862e-05	89.1641	99.0712	84.2105	138.7	94.1176	84.2105	108.978	101.548	66.8731	81.7337	52.5	82.5	97.5	100	102.5	95	72.5	75	80	85	110.345	101.149	108.046	75.8621	71.2644	87.3563	78.1609	101.149	89.6552	87.3563	111.147	74.9596	77.5444	124.071	103.393	85.2989	113.732	87.8837	93.0533	118.901	81.445	81.445	57.7997	105.09	107.718	55.1724	89.3268	73.5632	89.3268
7.6208e-06	101.548	64.3963	94.1176	116.409	89.1641	116.409	76.7802	71.8266	79.257	64.3963	72.5	77.5	80	100	65	117.5	55	55	97.5	102.5	43.6782	68.9655	64.3678	36.7816	75.8621	98.8506	75.8621	71.2644	71.2644	98.8506	108.562	54.2811	72.3748	93.0533	74.9596	72.3748	124.071	113.732	98.2229	82.7141	99.8358	107.718	94.5813	115.599	89.3268	78.8177	81.445	97.2085	99.8358
[truncated: 21 more columns]
