# Supplementary material for: Mucosal vaccine-induced cross-reactive CD8+ T cells protect against SARS-CoV-2 XBB.1.5 respiratory tract infection
Source: Nat Immunol. 2024 Feb 9;25(3):537–51. doi: 10.1038/s41590-024-01743-x (PMC10907304; doi:10.1038/s41590-024-01743-x)
Supplement: Supplementary file 11 — Experimental data for statistical analysis and graphs. [file 41590_2024_1743_MOESM11_ESM.xlsx]

## Sheet: ED Fig 2
ED Fig 2a	Nab titer comaprison
ChAd-SARS-CoV-2-S
	D614G	BA.5	BF.7	BQ.1.1	XBB.1	XBB.1.5
	1840	60	60	60	60	60
	1757	60	60	60	60	60
	2665	60	60	60	60	60
	982.6	60	60	60	60	60
	1771	77.24	74.1	62.27	60	60
	1984	60	60	60	60	60
	4807	60	60	60	60	60
	3400	60	60	60	60	60
	3256	189.7	176.1	60	60	60
	2659	60	60	60	60	60
ED Fig 2b	Nab titer comaprison
ChAd-SARS-CoV-2-BA.5-S
	D614G	BA.5	BF.7	BQ.1.1	XBB.1.1	XBB.1.5
	292.1	5021	3697	1851	1094	356.6
	227.9	6266	3278	993.7	355.7	285.7
	302.6	4194	3686	530.4	60	60
	247.5	5816	3468	787.7	60	60
	287.1	2416	1282	400.9	60	60
	332.2	2984	1848	1213	505.8	209.6
	300.4	11540	3596	1264	360.1	444.2
	183.3	1482	1545	482.7	60	60
	180.8	2855	1840	605	251.6	111.5
	341.5	3060	2153	1402	208	60
ED Fig 2c	Nab titer comaprison
ChAd-bivalent
	D614G	BA.5	BF.7	BQ.1.1	XBB.1	XBB.1.5
	5039	1933	2078	887.3	658.3	512.4
	1411	1887	872.8	129.2	60	60
	1423	2968	2120	576.2	60	60
	2148	2733	1701	408.7	206.3	188.5
	2707	3699	2576	1142	60	60
	3119	2536	4333	225.8	60	60
	1070	4739	3258	361.8	108.7	60
	1600	1659	2357	535.9	147.7	109.9
	1222	2569	2347	545.1	84.65	60
	1752	2030	1520	326.1	60	60
