# Supplementary material for: Mucosal vaccine-induced cross-reactive CD8+ T cells protect against SARS-CoV-2 XBB.1.5 respiratory tract infection
Source: Nat Immunol. 2024 Feb 9;25(3):537–51. doi: 10.1038/s41590-024-01743-x (PMC10907304; doi:10.1038/s41590-024-01743-x)
Supplement: Supplementary file 12 — Experimental data for statistical analysis and graphs. [file 41590_2024_1743_MOESM12_ESM.xlsx]

## Sheet: ED Fig 4a
ED Fig 4a	Lung cytokine/chemokoines (Log2 (fold change/naive)
	ChAd-Control-D3-after vaccination							ChAd-SARS-CoV-2-S-D3-after vaccination							ChAd-SARS-CoV-2-BA.5-S-D3 after vaccination								ChAd-Bivalent-D3 after vaccination							Naïve-D3 after XBB.1.5							ChAd-Control-D3 after XBB.1.5								ChAd-SARS-CoV-2-S-D3 afte XBB.1.5
Eotaxin	0.35	-0.04	0.11	0.04	0.38	-0.03	0.09	-0.04	0.04	0.58	0.35	-0.09	0.12	0.28	0.12	-0.04	-0.11	0.1	0.22	0.43	-0.1	0.24	0.11	-0.05	0.37	0.27	0.31	0.29	0.27	0.14	0.51	0.66	0.27	0.05	0.54	0.54	0.42	0.39	0.51	0.5	0.36	1.09	0.62	0.47	0.19	0.72	0.78	0.74	0.46
G-CSF	0.41	0.61	1.18	1.18	0.77	-0.21	-0.36	-0.55	-0.36	0.41	0.92	-0.55	-0.06	0.77	-0.06	-0.55	-0.21	0.92	-0.36	0.92	-0.55	-0.55	0.3	0.41	0.2	0.2	0.2	-0.06	-0.55	6.93	8.14	7.64	6.57	5.97	7.26	4.24	6.53	7.87	6.46	6.91	6.15	7.47	7.4	6.34	1.55	4.09	1.73	4.9	0.85
GM-CSF	0.31	0.31	0.15	-0.04	-0.04	-0.04	-0.04	-0.04	-0.04	-0.04	-0.04	-0.04	-0.04	-0.04	-0.04	-0.04	-0.04	0.31	0.45	-0.04	-0.04	-0.04	-0.04	-0.04	0.06	-0.04	-0.04	-0.04	-0.04	2.67	3.36	3.08	2.68	2.1	2.79	2.4	2.42	2.68	2.8	3.36	2.44	2.89	2.68	2.72	1.03	3.26	2.56	3.07	1.71
IFNγ	0.31	0.85	1.24	1.71	0.58	0.78	-0.07	0.13	1.48	0.96	0.73	0.49	0.46	0.24	-0.07	0.55	0.78	0.69	0.46	0.78	0.49	1.12	0.78	0.69	1.21	0.2	0.63	0.69	0.17	1.48	1.29	1.88	0.96	2	0.83	1.4	0.83	1.24	1.71	1.73	1.34	1.12	1.37	1.71	1.59	3.89	3.68	4.71	2.08
IL-1α	-0.31	-0.23	0.23	0.39	0.34	0.12	-0.11	-0.4	-0.03	-0.37	0.34	-0.11	-0.07	-0.26	-0.2	0.69	0.29	-0.06	-0.3	0.01	0.42	0.3	0.33	0.08	0.17	0.02	0.13	0.12	0.02	-0.11	-0.22	0.42	-0.1	-0.03	0.14	0.35	-0.1	0.07	0.23	0.27	-0.02	0.01	0.16	0.47	0.03	0.26	0.49	0.72	-0.42
IL-1β	0.16	-0.12	2.01	1.53	0.4	-0.3	0.4	-0.5	1.32	0.16	0.16	0.4	0.94	1.27	-0.5	-1.02	0.61	1.43	0.4	0.7	0.78	-1.02	0.7	0.78	0.78	1.32	-0.12	-1.02	-0.12	1.48	3.19	2.22	1.62	1.38	2.04	1.79	1.87	2.01	2.36	2.76	1.58	1.62	2.25	2.01	0.16	2.7	2.55	3.79	0.16
IL-2	-0.62	-0.27	-0.27	0.1	-0.56	-0.41	-0.57	-0.55	-0.76	-0.48	0.32	-0.13	-0.36	-0.41	-0.47	-0.27	-0.02	-0.17	-0.61	-0.19	-0.17	-0.25	0.25	-0.45	0.39	-0.1	-0.57	-0.6	-0.14	-0.51	-2.06	-0.43	-0.62	-0.99	-0.76	-0.05	-0.24	-0.28	-0.35	0.09	-0.39	-0.24	-0.27	-0.74	-0.15	0.32	0.33	0.3	0.58
IL-5	-0.08	0.16	1.12	0.5	1.21	0.78	0.56	0.16	0.45	0.5	0.4	0.96	0.82	0.6	-0.17	0.22	0.56	1.01	0.65	0.89	0.82	0.56	0.5	0.01	1.06	0.63	0.4	-0.48	0.16	1.01	2.31	1.92	1.66	1.58	2.22	2.99	1.82	1.72	1.92	2.49	1.36	2.02	1.88	2.46	2.34	4.3	5.05	5.03	1.68
IL-6	0.15	0.25	0.91	-0.02	0.75	1.23	0.45	-0.67	0.99	0.06	0.99	1.13	0.51	1.2	-0.13	0.09	-0.13	0.4	0.77	0.7	0.66	0.34	0.02	-0.67	0.7	0.51	1.03	0.4	-0.17	8.45	8.98	8.82	7.85	8.15	7.82	8.27	7.29	8.53	8.9	9.13	8.04	8.31	8.41	8.53	3.19	6.73	6.24	7.23	1.89
IL-7	0.92	0.02	1.02	0.19	0.12	-0.29	-0.29	-0.83	0.43	0.56	1.02	0.36	0.12	0.12	0.12	-0.83	0.28	0.12	0.43	0.63	-0.53	-0.17	-0.07	-0.53	0.28	0.56	0.36	-0.53	-1.21	-0.83	-0.07	0.12	-0.29	0.02	-0.07	1.02	0.63	-0.29	0.56	0.43	-0.29	0.43	0.02	0.28	0.5	-0.07	0.43	0.43	-0.83
IL-9	0.28	0.73	0.95	0.81	0.21	0.21	0.58	-0.19	0.74	0.76	1.04	0.08	0.85	0.21	0.3	0.73	0.71	0.91	0.47	0.68	-0.22	0.21	0	0.91	1.16	1.01	0.44	0.53	0.46	0.99	1.16	1.14	0.95	0.86	0.86	1.55	1.18	1.27	1.3	1.4	1.08	1.42	1.36	1.22	1.44	1.59	1.75	1.26	2.11
IL-15	-0.28	0.22	0.52	-0.66	-1.18	-1.39	-1.65	-0.99	-0.99	-1.39	-0.16	-1.94	-0.66	-1.94	-0.66	-1.65	-0.66	-1.39	-2.32	-0.99	-1.65	-0.66	-0.16	-3.81	-0.99	-0.39	-1.39	-1.94	-2.8	0.22	-0.99	0.38	-1.18	-0.39	0.22	0.04	-0.66	-0.39	-0.06	0.72	0.38	-0.16	0.52	0.78	0.38	0.52	0.65	1	-0.99
CXCL10	0.08	0.1	0.29	-0.28	0.15	0.25	-0.36	-0.55	-0.12	-0.31	0.38	0.28	-0.05	0.47	-0.39	0.05	0.29	-0.11	0.05	0.15	-0.11	0.21	-0.16	0.18	0.02	-0.09	0.16	-0.1	-0.31	7.45	5.56	7.5	6.16	6.04	5.46	6.48	5.31	5.68	5.28	5.73	6.95	5.61	8.33	5.83	2.64	4.64	4.72	4.23	2.12
CXCL1	-0.86	-0.95	-0.25	0.11	-0.09	0.23	-0.49	-1.34	-0.52	-0.8	-0.67	-0.34	-1.15	-0.59	-0.57	-0.08	0.81	-0.44	-1.07	-0.53	0.41	0.4	0.54	-0.09	-0.76	-0.59	-0.2	-0.34	-0.53	2.51	2.63	1.73	2.22	2.52	2.4	2.02	1.81	2.35	2.36	2.45	2.07	2.13	1.79	2.12	-0.17	1.3	1.28	2.27	-0.5
LIF	0.61	1.11	1.57	0.76	0.88	0.76	-0.22	0.03	-0.22	1.32	0.03	1.11	0.24	1.41	-0.22	0.81	0.14	0.43	0.43	-0.22	-0.22	1	-0.22	0.94	1.78	0.81	0.52	0.24	0.24	5.72	6.32	5.73	6.35	5.27	5.22	4.32	5.35	5.92	5.33	6.05	5.57	6.52	5.43	5.48	2.19	4.49	4.45	4.98	1.71
CXCL5	1.16	-0.48	-0.13	0.04	1.69	-0.13	1.74	2.79	0.6	0.62	0.13	0.13	0.78	1.3	-0.67	-0.24	-0.85	0.2	0.97	0.29	1.61	0.83	-0.45	-0.89	-0.14	-0.41	0.87	0.79	0.7	-0.37	-0.78	0.19	-0.89	-1.49	-0.97	-1.31	-0.67	0.33	-0.81	-0.08	0.48	-1.09	0.3	0.17	-0.6	-0.34	-0.89	-0.95	-1.88
CCL2	0.68	-0.01	0.66	-0.23	0.82	1.07	0.18	-0.23	0.34	0.06	0.93	0.79	0.18	1.02	-0.23	0.23	0.18	0.02	0.29	-0.08	-0.15	0.12	-0.08	0.7	-1.84	0.72	0.85	0.31	-0.23	5.35	5.99	5.99	6.06	5.97	5.55	5.41	5.4	5.96	6.35	6.16	5.56	6.05	5.52	5.95	1.42	4.73	4.55	4.93	0.74
M-CSF	-0.13	0.21	0.35	-0.4	0.21	0	-0.06	-0.36	-0.69	-0.63	0.37	0.1	-0.38	0.07	-0.85	-0.1	0.08	-0.21	0.13	-0.33	0.05	-0.21	-0.38	-0.1	-0.25	-0.17	-0.17	-0.17	-0.52	0.14	0.11	0.6	0.16	0.18	0.18	1.02	0.13	0.27	0.54	1.16	0.2	0.26	0.54	0.45	-0.03	1.39	1.38	1.73	-0.52
CXCL9	0.93	0.52	1.05	0.3	1.05	0.73	0.31	-0.62	0.53	0.43	1.17	1.32	0.24	0.78	0.27	0.58	0.36	0.26	0.54	-0.13	-0.61	0.54	-0.9	1.44	1.05	1.17	0.71	0.52	-0.22	4.34	4.34	7.14	4.23	4.61	4.69	3.8	4.18	4.97	5.56	5.08	3.93	5.95	6.67	4.72	3.58	6.72	7.14	7.14	3.28
CCL3	-0.59	-0.73	-0.45	-0.16	0.07	0.26	-0.11	-1.17	-0.42	-0.43	-1.43	-0.07	-0.72	-0.71	-0.32	0.04	0.41	-0.35	-0.63	-0.22	0.4	0.35	0.51	-0.29	-0.5	-1.11	0.08	-0.23	-0.13	-0.91	-0.71	-0.41	-0.48	-0.8	-0.14	-0.39	-1.41	-0.66	0.23	-0.3	-1.2	-0.82	-1.05	-0.81	-2.41	-0.67	-0.47	0.06	-2.13
CCL4	0.72	0.26	0.32	-0.3	-0.3	0.21	-0.3	-0.3	-0.3	0.26	0.8	0.87	-0.3	-0.3	-0.3	0.32	0.63	0.26	-0.06	-0.3	-0.3	-0.3	-0.3	-0.3	-0.3	-0.3	-0.3	0.02	-0.3	3.3	2.59	3.17	3.41	2.7	2.97	3.29	2.54	3.28	4.32	3.46	2.63	3.22	2.77	3.14	1.16	2.74	2.7	3.25	1.45
CXCL2	-0.12	0.32	0.69	0.99	-0.01	0.42	0.58	-0.12	0.74	0.58	1.48	0.95	0.78	1.06	0.37	0.64	-0.01	0.64	-0.12	-0.01	-0.34	0.21	0.1	1.03	1.83	1.46	-0.45	0.58	0.21	1.06	-1.27	1.82	1.28	0.37	1.16	1.77	1.31	1.36	1.92	2.05	1.7	1.72	1.68	1.72	1.59	1.77	0.83	1.63	0.99
CCL5	0.97	0.2	0.93	-0.34	0.59	0.12	0.09	-1.12	0.36	-0.39	0.74	1.01	0.28	0.11	-0.23	0.23	0.6	0.31	-0.38	0.21	-0.35	0.22	-0.6	0.47	-0.23	0.54	0.63	-0.12	-1.01	2.11	2.31	2.25	2.15	1.33	2.04	2.06	1.96	2.27	2.57	2.53	1.97	2.07	1.86	2	2.43	2.73	2.25	3.11	1.48
TNFα	-0.33	-1.56	-0.7	-0.13	0.04	0.13	-0.95	-1.56	-1.56	-1.56	-0.26	-0.59	-1.56	-1.56	-1.56	-0.41	0.96	-0.7	-1.56	-1.56	1.16	1.08	0.88	-1.56	-1.56	-1.56	-0.59	-1.56	-1.11	1.47	2.28	2.26	1.92	1.5	1.65	1.39	1.3	2.18	2.45	2.33	1.38	2.06	2.1	1.8	0.17	2.22	2.32	2.59	-0.82
[truncated: 18 more columns]

## Sheet: ED Fig 4b
ED Fig 4b	Lung cytokine/chemokoines (Log2 (pg/mL))
G-CSF	naive	ChAd-CTRL-D3 post vaccination	ChAd-Wuhan-1-S-D3 post vaccination	ChAd-BA.5-S-D3 post vaccination	ChAd-bivalent-D3 post vaccination	naive-D3 post XBB.1.5	ChAd-CTRL-D3 post XBB.1.5	ChAd-Wuhan-1-S-D3-post XBB1.5	ChAd-BA.5-S-D3 post XBB.1.5	ChAd-bivalent-D3 post XBB1.5
	0.64	1.25	0.64	0.9	1.16	114.7	86.95	2.75	0.64	0.73
	0.64	1.43	0.73	0.64	1.25	264.4	220.01	16	0.73	1.08
	0.64	2.13	1.25	0.81	1.08	187.86	82.99	3.11	1.6	0.64
	0.9	2.13	1.78	1.78	1.08		113.16	28	3.38	2.48
	1.6	1.6	0.64	0.73	1.08	89.36	66.84	1.69	0.73	1.16
	1.43	0.81	0.9	1.78	0.9	59.05	166.61	17.26	0.9	1.08
	0.73	0.73	1.6	0.64	0.64	143.74	158.45	3.02	1.43	1.51
				0.64		17.78	76.13	1.16	1.6
GM-CSF	naive	ChAd-CTRL-D3 post vaccination	ChAd-Wuhan-1-S-D3 post vaccination	ChAd-BA.5-S-D3 post vaccination	ChAd-bivalent-D3 post vaccination	naive-D3 post XBB.1.5	ChAd-CTRL-D3 post XBB.1.5	ChAd-Wuhan-1-S-D3-post XBB1.5	ChAd-BA.5-S-D3 post XBB.1.5	ChAd-bivalent-D3 post XBB1.5
	5.3	5.93	4.63	4.63	4.63	30.34	25.62	9.75	4.63	4.63
	4.63	5.93	4.63	4.63	4.63	48.99	30.66	45.58	4.63	5.93
	4.63	5.3	4.63	4.63	4.97	40.47	33.2	28.1	19.87	7.6
	4.63	4.63	4.63	5.93	4.63		49.15	40.01	21.8	15.92
	4.63	4.63	4.63	6.52	4.63	30.55	25.99	15.59	4.63	4.63
	4.63	4.63	4.63	4.63	4.63	20.43	35.33	14.23	4.63	9.53
	4.97	4.63	4.63	4.63	4.63	33	30.55	22.6	8.11	7.6
				4.63		25.26	31.42	9.97	11.23
IL-6	naive	ChAd-CTRL-D3 post vaccination	ChAd-Wuhan-1-S-D3 post vaccination	ChAd-BA.5-S-D3 post vaccination	ChAd-bivalent-D3 post vaccination	naive-D3 post XBB.1.5	ChAd-CTRL-D3 post XBB.1.5	ChAd-Wuhan-1-S-D3-post XBB1.5	ChAd-BA.5-S-D3 post XBB.1.5	ChAd-bivalent-D3 post XBB1.5
	0.87	1.13	0.64	0.93	1.03	355.5	158.49	9.25	1.34	3.03
	0.64	1.21	2.02	1.08	0.64	512.25	375.46	107.52	7.52	3.76
	0.64	1.91	1.06	0.93	1.65	457.72	486.87	76.95	11.79	1.91
	1.63	1	2.02	1.34	1.45		570.95	152.98	29.87	21.74
	0.93	1.71	2.23	1.73	2.07	233.95	266.85	3.76	0.67	1.34
	1.42	2.38	1.45	1.65	1.34	288.28	323.3	92.71	1	4.38
	0.98	1.39	2.33	1.6	0.9	229.34	344.8	43.06	1.84	1.34
				1.29		312.46	375.96	5.99	4.56
LIF	naive	ChAd-CTRL-D3 post vaccination	ChAd-Wuhan-1-S-D3 post vaccination	ChAd-BA.5-S-D3 post vaccination	ChAd-bivalent-D3 post vaccination	naive-D3 post XBB.1.5	ChAd-CTRL-D3 post XBB.1.5	ChAd-Wuhan-1-S-D3-post XBB1.5	ChAd-BA.5-S-D3 post XBB.1.5	ChAd-bivalent-D3 post XBB1.5
	0.63	1.12	0.75	0.63	0.63	38.64	29.85	3.34	0.99	2
	0.87	1.59	0.63	1.29	1.41	58.6	44.42	16.5	2.06	9.83
	0.63	2.18	1.83	0.81	2.53	39.07	29.48	16.06	3.45	2.3
	1.12	1.24	0.75	0.99	1.29		48.5	23.19	7.68	5.78
	0.63	1.35	1.59	0.99	1.05	59.89	34.89	2.41	0.63	1.95
	0.63	1.24	0.87	0.63	0.87	28.24	67.39	8.84	0.87	1.71
	0.63	0.63	1.95	0.63	0.87	27.28	31.73	9.06	1.35	1.71
				1.47		14.65	32.85	3.68	2.41
CXCL10	naive	ChAd-CTRL-D3 post vaccination	ChAd-Wuhan-1-S-D3 post vaccination	ChAd-BA.5-S-D3 post vaccination	ChAd-bivalent-D3 post vaccination	naive-D3 post XBB.1.5	ChAd-CTRL-D3 post XBB.1.5	ChAd-Wuhan-1-S-D3-post XBB1.5	ChAd-BA.5-S-D3 post XBB.1.5	ChAd-bivalent-D3 post XBB1.5
	19.2	25.46	16.53	18.36	21.55	4216.87	954.87	2977.53	77.5	37.97
	22.74	25.8	22.26	24.97	27.41	1136.06	1240.83	1180.53	243.68	55.72
	18.34	29.51	19.51	29.47	24.4	4378.68	938.76	7741.83	239.34	52.73
	29.65	19.91	31.37	22.43	22.66		1284.48	1373.72	321.34	121.24
	23.63	26.69	29.22	25.01	26.87	1720.18	149.98	105.22	109.26	61.74
	28.25	28.69	23.24	26.84	22.57	1592.96	603.5	468.02	98.91	138.46
	27.11	18.81	33.35	22.43	19.53	1061.9	634.73	450.77	54.17	50.92
				27.96		2155.54	454.02	153.74	339.68
CCL2	naive	ChAd-CTRL-D3 post vaccination	ChAd-Wuhan-1-S-D3 post vaccination	ChAd-BA.5-S-D3 post vaccination	ChAd-bivalent-D3 post vaccination	naive-D3 post XBB.1.5	ChAd-CTRL-D3 post XBB.1.5	ChAd-Wuhan-1-S-D3-post XBB1.5	ChAd-BA.5-S-D3 post XBB.1.5	ChAd-bivalent-D3 post XBB1.5
	30.83	61.74	32.71	32.71	36.4	1566.19	1621.65	103.02	54.53	60.17
	33.64	38.22	48.7	45.28	62.53	2441.55	2399.79	1019.33	149.81	64.85
	23.1	60.96	40.01	43.54	10.74	2451.81	3136.79	898.55	183.89	73.14
	36.4	32.71	73.14	39.12	63.31		2745.7	1172.97	431.62	258.84
	38.22	67.91	66.39	47	69.42	2567.42	1817.67	64.08	32.71	53.71
	47	81.06	43.54	36.4	47.85	2418.96	2554.22	639.17	40.01	81.06
	60.17	43.54	78.22	34.57	32.71	1796.8	1762.33	497.49	61.74	66.39
				41.79		1637.5	2384.93	153.96	108
CXCL9	naive	ChAd-CTRL-D3 post vaccination	ChAd-Wuhan-1-S-D3 post vaccination	ChAd-BA.5-S-D3 post vaccination	ChAd-bivalent-D3 post vaccination	naive-D3 post XBB.1.5	ChAd-CTRL-D3 post XBB.1.5	ChAd-Wuhan-1-S-D3-post XBB1.5	ChAd-BA.5-S-D3 post XBB.1.5	ChAd-bivalent-D3 post XBB1.5
	55.43	93.79	31.99	59.14	26.26	993.8	889.06	585.26	344.81	520.5
	69.49	70.28	70.71	73.5	133.59	994.93	1543.53	5177.2	401.04	271.51
	45.84	101.96	66.07	63.14	101.66	6903.48	2317.96	6903.48	1852.2	481.87
	34.91	60.49	110.78	58.85	110.24		1666.34	6903.48	1158.8	6903.48
	31.7	101.38	122.89	71.43	80.54	919.38	748.61	475.87	60.8	208
	48.71	81.35	58.1	44.85	70.45	1200.49	3033.83	6903.48	165.87	312.42
	57.67	61.03	84.18	32.09	42.06	1271.23	4994.19	6903.48	392.65	240.82
				71.45		685.88	1296.95	655.5	666.65
CCL4	naive	ChAd-CTRL-D3 post vaccination	ChAd-Wuhan-1-S-D3 post vaccination	ChAd-BA.5-S-D3 post vaccination	ChAd-bivalent-D3 post vaccination	naive-D3 post XBB.1.5	ChAd-CTRL-D3 post XBB.1.5	ChAd-Wuhan-1-S-D3-post XBB1.5	ChAd-BA.5-S-D3 post XBB.1.5	ChAd-bivalent-D3 post XBB1.5
	15.63	31.62	15.63	15.63	15.63	189.19	111.76	43.13	43.13	36.22
	15.63	23.12	15.63	23.94	15.63	116.2	187.19	128.94	44.04	51.11
	15.63	23.94	23.12	29.72	15.63	173.45	384.31	125.4	106.37	61.42
	33.42	15.63	33.42	23.12	15.63		211.15	182.87	57.71	56.66
	15.63	15.63	35.12	18.47	15.63	205.01	119.39	52.64	17.39	33.99
	15.63	22.27	15.63	15.63	19.49	124.68	178.75	151.76	15.63	72.36
	23.12	15.63	15.63	15.63	15.63	151.14	131.54	124.15	70.65	47.49
				15.63		187.72	169.61	138.14	80.2

## Sheet: ED Fig 4c
ED Fig 4c	Lung cytokine/chemokoines (Log2 (pg/mL))
G-CSF	naive-D3 post XBB.1.5	ChAd-CTRL-D3 post XBB.1.5	ChAd-Wuhan-1-S-D3-post XBB1.5	ChAd-BA.5-S-D3 post XBB.1.5	ChAd-bivalent-D3 post XBB1.5
	114.7	86.95	2.75	0.64	0.73
	264.4	220.01	16	0.73	1.08
	187.86	82.99	3.11	1.6	0.64
		113.16	28	3.38	2.48
	89.36	66.84	1.69	0.73	1.16
	59.05	166.61	17.26	0.9	1.08
	143.74	158.45	3.02	1.43	1.51
	17.78	76.13	1.16	1.6
GM-CSF	naive-D3 post XBB.1.5	ChAd-CTRL-D3 post XBB.1.5	ChAd-Wuhan-1-S-D3-post XBB1.5	ChAd-BA.5-S-D3 post XBB.1.5	ChAd-bivalent-D3 post XBB1.5
	30.34	25.62	9.75	4.63	4.63
	48.99	30.66	45.58	4.63	5.93
	40.47	33.2	28.1	19.87	7.6
		49.15	40.01	21.8	15.92
	30.55	25.99	15.59	4.63	4.63
	20.43	35.33	14.23	4.63	9.53
	33	30.55	22.6	8.11	7.6
	25.26	31.42	9.97	11.23
IL-6	naive-D3 post XBB.1.5	ChAd-CTRL-D3 post XBB.1.5	ChAd-Wuhan-1-S-D3-post XBB1.5	ChAd-BA.5-S-D3 post XBB.1.5	ChAd-bivalent-D3 post XBB1.5
	355.5	158.49	9.25	1.34	3.03
	512.25	375.46	107.52	7.52	3.76
	457.72	486.87	76.95	11.79	1.91
		570.95	152.98	29.87	21.74
	233.95	266.85	3.76	0.67	1.34
	288.28	323.3	92.71	1	4.38
	229.34	344.8	43.06	1.84	1.34
	312.46	375.96	5.99	4.56
LIF	naive-D3 post XBB.1.5	ChAd-CTRL-D3 post XBB.1.5	ChAd-Wuhan-1-S-D3-post XBB1.5	ChAd-BA.5-S-D3 post XBB.1.5	ChAd-bivalent-D3 post XBB1.5
	38.64	29.85	3.34	0.99	2
	58.6	44.42	16.5	2.06	9.83
	39.07	29.48	16.06	3.45	2.3
		48.5	23.19	7.68	5.78
	59.89	34.89	2.41	0.63	1.95
	28.24	67.39	8.84	0.87	1.71
	27.28	31.73	9.06	1.35	1.71
	14.65	32.85	3.68	2.41
CXCL10	naive-D3 post XBB.1.5	ChAd-CTRL-D3 post XBB.1.5	ChAd-Wuhan-1-S-D3-post XBB1.5	ChAd-BA.5-S-D3 post XBB.1.5	ChAd-bivalent-D3 post XBB1.5
	4216.87	954.87	2977.53	77.5	37.97
	1136.06	1240.83	1180.53	243.68	55.72
	4378.68	938.76	7741.83	239.34	52.73
		1284.48	1373.72	321.34	121.24
	1720.18	149.98	105.22	109.26	61.74
	1592.96	603.5	468.02	98.91	138.46
	1061.9	634.73	450.77	54.17	50.92
	2155.54	454.02	153.74	339.68
CCL2	naive-D3 post XBB.1.5	ChAd-CTRL-D3 post XBB.1.5	ChAd-Wuhan-1-S-D3-post XBB1.5	ChAd-BA.5-S-D3 post XBB.1.5	ChAd-bivalent-D3 post XBB1.5
	1566.19	1621.65	103.02	54.53	60.17
	2441.55	2399.79	1019.33	149.81	64.85
	2451.81	3136.79	898.55	183.89	73.14
		2745.7	1172.97	431.62	258.84
	2567.42	1817.67	64.08	32.71	53.71
	2418.96	2554.22	639.17	40.01	81.06
	1796.8	1762.33	497.49	61.74	66.39
	1637.5	2384.93	153.96	108
CXCL9	naive-D3 post XBB.1.5	ChAd-CTRL-D3 post XBB.1.5	ChAd-Wuhan-1-S-D3-post XBB1.5	ChAd-BA.5-S-D3 post XBB.1.5	ChAd-bivalent-D3 post XBB1.5
	993.8	889.06	585.26	344.81	520.5
	994.93	1543.53	5177.2	401.04	271.51
	6903.48	2317.96	6903.48	1852.2	481.87
		1666.34	6903.48	1158.8	6903.48
	919.38	748.61	475.87	60.8	208
	1200.49	3033.83	6903.48	165.87	312.42
	1271.23	4994.19	6903.48	392.65	240.82
	685.88	1296.95	655.5	666.65
CCL4	naive-D3 post XBB.1.5	ChAd-CTRL-D3 post XBB.1.5	ChAd-Wuhan-1-S-D3-post XBB1.5	ChAd-BA.5-S-D3 post XBB.1.5	ChAd-bivalent-D3 post XBB1.5
	189.19	111.76	43.13	43.13	36.22
	116.2	187.19	128.94	44.04	51.11
	173.45	384.31	125.4	106.37	61.42
		211.15	182.87	57.71	56.66
	205.01	119.39	52.64	17.39	33.99
	124.68	178.75	151.76	15.63	72.36
	151.14	131.54	124.15	70.65	47.49
	187.72	169.61	138.14	80.2
