# Supplementary material for: Mucosal vaccine-induced cross-reactive CD8+ T cells protect against SARS-CoV-2 XBB.1.5 respiratory tract infection
Source: Nat Immunol. 2024 Feb 9;25(3):537–51. doi: 10.1038/s41590-024-01743-x (PMC10907304; doi:10.1038/s41590-024-01743-x)
Supplement: Supplementary file 13 — Experimental data for statistical analysis and graphs. [file 41590_2024_1743_MOESM13_ESM.xlsx]

## Sheet: ED Fig 5a
ED Fig 5a	Lung cytokine/chemokoines (Log2 (fold change/naive)
	WA1/2020 D614G																																			BQ.1.1
	ChAd-Control									ChAd-SARS-CoV-2-S								ChAd-SARS-CoV-2-BA.5-S									ChAd-Bivalent									ChAd-Control									ChAd-SARS-CoV-2-S
Eotaxin	1.17	1.26	1.17	0.41	0.7	1.22	0.07	0.58	1.04	0.77	0.6	-8.34	0.44	0.88	1.36	1.01	-0.11	1.41	1.6	0.94	1.1	0.14	0.28	0.08	0.57	0.22	0.73	0.59	0.37	0.39	0.72	0.37	0.82	0.35	0.86	1.44	0.77	0.57	0.95	0.94	0.93	1.63	1.05	0.88	1	0.65	0.96	0.41	0.29
G-CSF	7.26	7.75	8.3	7.76	8.15	8.02	7.77	5.32	4.51	1.3	0.28	0.54	0.93	0	1.37	0.28	0	2.31	2.09	0.63	1.16	1.01	1.61	1.77	1.49	1.49	1.49	2.45	0	0.93	0.63	1.61	2.51	1.72	1.77	6.33	4.52	0	0	6.65	5.88	5.35	3.9	4.89	1.49	1.49	0.54	0.54	0.42
GM-CSF	1.95	0	2.69	2.51	2.13	0.22	2.53	1.04	0.22	0	0	3.1	0	0	0	0	0	0	0.96	0	0.54	0	0	1.24	0	0.22	0	0	0	0	0	0.22	0.4	0	0	0.61	2.08	0	1.98	2.47	2.76	2.26	0.67	2.47	0	0.61	0.87	0	0.22
IFNγ	6.64	0.44	7.89	6	6.96	1.17	8.31	6.57	4.74	1.73	0.61	-0.47	0.77	-0.29	1.57	0.61	1.48	1.79	0.92	1.73	2.44	2.53	2.83	2.99	1.63	2.31	1.31	2.96	3.08	2.83	1.33	1.63	2.32	1.48	1.92	5.79	4.66	-0.47	3.42	5.18	5.54	5.76	4.84	-0.47	1.33	2.94	1.11	2.41	0.7
IL-1α	0.75	-0.22	0.59	-0.07	0.48	-0.72	0.64	-0.12	-0.04	0.39	-0.07	-0.72	-0.79	-0.33	0.07	-0.68	-0.51	0.69	-0.14	0.21	1.69	2.52	2.76	1.93	0.21	2.3	0.27	2.64	1.96	1.78	0.21	1.34	1.53	1.3	1.25	0.23	0.03	-3.02	-0.33	0.05	-0.02	0.07	0.33	-0.58	0.69	2.49	-0.07	1.88	-0.65
IL-1β	4.26	4.12	5.01	3.68	4.8	2.83	3.5	2.94	3.1	0.75	0	0.43	0.75	0.85	0.15	1.56	0	1.72	1.51	1.25	2.01	0.66	1.77	2.09	1.51	2.09	1.72	0.3	1.56	0	0.54	1.1	3.68	1.31	1.25	6.18	4.59	1.61	3.77	4.56	3.88	5.48	4.84	3.56	1.31	1.56	1.44	1.25	0
IL-2	3.19	1.33	3.77	3.03	2.15	0.81	4.12	3.25	2.22	2.12	2.16	5.89	1.45	1.4	1.93	1.36	1.71	2.49	1.67	1.86	2.85	3.88	4.06	3.25	1.96	3.3	1.88	3.62	2.95	2.72	1.98	2.51	2.88	2.71	2.41	3.5	2.82	2.78	2.67	2.53	3.06	3.21	2.27	3.32	2.45	3.46	1.69	3.22	1.66
IL-6	8.63	6.68	10.09	8.81	9.03	6.25	9.07	6.09	4.2	0.75	1.65	2.81	1.86	0.85	1.27	1.22	1.13	2.12	1.96	1.71	2.07	1.59	1.26	4.07	2.08	1.59	0.94	1.56	1.24	0.96	1.13	1.03	2.59	1.34	1.26	9.39	6.87	0	7.24	7.65	8.16	8.1	7.91	5.65	1.5	1.92	1.77	1.81	1.85
IL-9	1.84	1.79	1.48	1.42	1.38	1.25	1.63	1.27	1.49	1.25	1.72	3.4	1.8	1.1	1.52	1.93	1.03	1.63	1.92	1.64	1.29	-0.64	-1.34	1.01	1.84	1.39	1.3	0.81	0.92	1.03	1.43	1.46	1.57	1.22	1.67	1.74	1.7	1.53	1.49	1.46	1.35	1.84	1.85	1.41	1.6	0.63	1.38	1.08	1.48
IL-12P40	3.99	2.09	3.81	2.56	0.99	0	1.69	2	0	0	0	0	0	0	0	0	0	1.69	1.08	1.52	3.45	4.24	3.54	3.54	0	4.77	0.57	3.54	1.31	3.07	0	2.53	3.83	3.67	2.63	2.09	1.16	0	0	1.75	0	2.46	1.45	1.16	0.46	3.37	0.57	2.98	0.57
IL-15	3.26	2.42	3.34	2.38	2.64	2.55	2.42	3.18	2.55	1.34	0	1.67	0.68	1.52	2.06	0	0	2.06	2.12	1.74	2.55	1.67	0.93	0.81	0	1.34	2	1.52	0.93	1.74	1.94	1.34	1.15	2.72	1.52	1.15	0.68	0	0	2.93	2.23	1.94	0	0	1.25	1.94	1.59	0.81	0
IP-10 (CXCL10)	11.99	2.46	11.99	11.06	11.99	2.78	11.99	11.99	4.89	1.33	0.85	1.72	1.27	0.76	1.34	1.91	1.49	1.92	1.63	1.3	1.73	2.53	2.19	3.37	1.2	1.97	0.79	1.44	2.22	1.25	0.88	1.23	2.12	1.01	1.22	11.99	6.04	6.15	6.27	11.99	9.98	11.99	11.99	5.89	2.58	2.47	1.46	1.6	1.61
KC (CXCL1)	3.83	5.67	4.37	3.45	3.81	5.24	4.59	2.65	2.06	0.6	1.13	-4.86	1.32	0.9	1.4	1.99	1.34	2.21	1.77	2.16	3.75	3.91	2.1	3.23	2.3	3.78	0.73	2.88	2.73	2.3	1.27	1.42	2.68	3.11	2.98	3.54	2.32	3.05	2.46	2.84	3.85	3.55	4.14	1.08	1.8	3.89	1.34	2.55	1.32
LIF	7	4.37	8.27	7.22	6.99	5.68	7.28	5.68	3.44	0.58	1.58	0	0.48	0.99	0.88	0	0	2.1	1.34	1.52	1.39	1.73	1.42	2.85	0.95	1.58	1.25	0.99	1.22	0.67	0.38	0.48	1.06	1.48	0.92	7.68	4.92	0	5.69	6.42	6.44	5.85	5.4	0	1.48	1.6	1.31	0.99	0
MCP-1 (CCL2)	8.55	3.74	9.18	7.5	7.77	3.71	7.69	6.21	3.71	1.4	2.63	-1.09	1.77	0.83	2.61	2.39	-1.92	2.86	2.52	2.73	2.65	2.71	0.73	3.36	1.09	2.88	0.52	1.65	1.65	0.83	0.83	1.36	1.77	1.65	1.88	7.45	5.46	-1.92	6.07	8.71	6.53	6	5.96	6.57	2.71	2.71	2.16	2.18	1.85
M-CSF	2.08	0.9	2.16	1.13	1.58	0.71	1.72	0.82	0.26	-0.17	-0.17	-0.25	0.54	0.26	0.46	-0.01	-2.52	0.77	0.9	1.07	1.23	0.94	0.06	0.66	0.86	1.72	0.38	0.69	0.84	0.38	0.71	1.15	1.05	0.94	1.29	1.92	1.6	-0.3	1.03	1.4	1.89	1.42	0.84	0.2	0.26	0.66	1.05	0.77	-0.09
MIG (CXCL9)	8.27	1.82	7.11	8.45	7.33	1.47	8.55	6.81	5.47	2.1	2.21	3.09	3.68	2.38	2.62	2.86	-5.42	3.13	3.41	2.67	2.46	2.83	1.87	4.72	2.85	2.65	2.59	2.16	4.27	3.3	3.19	2.87	4.4	2.46	3	7.03	8.1	-5.65	6.26	6.54	7.41	6.76	6.82	7.49	2.43	2.82	3.94	3.36	3.31
MIP-1α (CCL3)	6.41	1.15	7.32	5.73	5.87	1.99	6.72	5.47	3.84	2.62	0.87	0.29	1.35	1.34	2.83	0.83	1.53	3.86	2.03	3.87	5.35	5.39	5.34	5.2	2.34	5.42	2.88	4.83	4.94	4.78	2.86	4.79	5.18	5.23	5.1	5.24	3.57	-0.01	4.23	4.2	5.16	4.49	4.55	4.36	4.23	5.62	1.91	4.99	1.75
MIP-1β (CCL4)	6.58	1.68	7.36	6.2	6.12	1.9	7.39	5.55	4.3	1.98	2.34	3.2	1.59	1.32	1.71	-1.47	-1.47	1.99	2	2.12	1.96	1.03	0.66	1.55	2.19	0.92	1.23	-1.47	1.09	1.62	0.42	1.76	1.71	0.07	1.34	4.78	4.14	-1.47	4.77	4.34	5.55	4.55	4.88	5.09	1.28	1.88	2.35	0.92	1.68
MIP-2 (CXCL2)	2.41	3.99	1.67	0.79	1.49	2.11	0.93	1.58	0.79	1.24	-0.57	-0.24	0.46	0.93	1.06	0.72	-0.57	1.83	1.06	0.55	1.12	1.06	1.9	1.18	0.79	1.12	0.79	0.64	0.64	0.79	0.93	1.06	0.79	1.49	0.55	1.9	1.44	-0.57	1.12	1.34	1	1.67	1.18	0.64	0.72	1.58	0.27	1.18	0.72
RANTES (CCL5)	3.83	-0.22	3.52	3.39	2.89	-0.41	3.1	1.99	0.92	1.2	0.63	0.82	0.68	0.42	0.63	0.47	0.75	1.67	1.61	1.21	1.44	0.83	0.64	1.92	1.13	0.66	0.41	-0.41	0.55	0.77	0.27	0.4	1.01	0.12	0.49	3.51	3	1.77	2.48	2.68	2.88	2.43	2.75	2.15	1.07	1.53	1.15	1.09	1.48
TNFα	4.29	2.51	4.85	3.64	3.55	0	4.22	3.23	0.89	0	0	0	0	0	0.5	0	0	0	0	0	2.94	4.55	3.15	3.95	0	2.88	0	3.34	2.2	2.82	0	1.49	2.71	2.84	2.05	4.08	3.12	0	2.98	3.49	3.92	3.73	1.16	0	0	4.13	0	3.16	0
[truncated: 62 more columns]

## Sheet: ED Fig 5b
ED Fig 5b	Lung cytokine/chemokoines (Log2 (pg/mL))
WA1/2020 D614G
	G-CSF					IFN-gamma					IL-6					IL-1b					LIF					CXCL10					CCL2					CXCL9					CCL4
	ChAd-control	ChAd-SARS-CoV-2-S	ChAd-SARS-CoV-2-BA.5-S	CHAd-bivalent		ChAd-control	ChAd-SARS-CoV-2-S	ChAd-SARS-CoV-2-BA.5-S	CHAd-bivalent		ChAd-control	ChAd-SARS-CoV-2-S	ChAd-SARS-CoV-2-BA.5-S	CHAd-bivalent		ChAd-control	ChAd-SARS-CoV-2-S	ChAd-SARS-CoV-2-BA.5-S	CHAd-bivalent		ChAd-control	ChAd-SARS-CoV-2-S	ChAd-SARS-CoV-2-BA.5-S	CHAd-bivalent		ChAd-control	ChAd-SARS-CoV-2-S	ChAd-SARS-CoV-2-BA.5-S	CHAd-bivalent		ChAd-control	ChAd-SARS-CoV-2-S	ChAd-SARS-CoV-2-BA.5-S	CHAd-bivalent		ChAd-control	ChAd-SARS-CoV-2-S	ChAd-SARS-CoV-2-BA.5-S	CHAd-bivalent		ChAd-control	ChAd-SARS-CoV-2-S	ChAd-SARS-CoV-2-BA.5-S	CHAd-bivalent
	91.72	1.48	2.98	1.69		85.6	2.85	2.97	2.12		245.77	1.04	2.69	1.19		12.28	1.08	2.11	2.11		81.76	0.96	2.74	1.52		83274.2	51.5	77.43	35.23		4543.81	31.92	88.1	17.35		8967.93	124.94	253.79	174.32		924.66	38.29	38.55	22.71
	128.79	0.73	2.55	3.27		1.16	1.31	1.62	6.67		63.74	1.95	2.41	1.83		11.16	0.64	1.82	0.79		13.27	1.91	1.62	1.27		112.11	36.87	63.22	55.48		162.63	75.31	69.65	38.2		102.8	134.42	308.02	130.21		31	48.99	38.81	3.51
	189.47	0.87	0.93	0.6		203.11	0.62	2.85	7.22		676.01	4.34	2.03	1.46		20.67	0.86	1.52	1.89		197.67	0.64	1.84	1.49		83274.2	67.25	50.35	94.84		7048.29	5.71	80.65	38.2		4021.72	247.29	184.47	561.98		1597.93	89.02	42.26	20.64
	129.92	1.14	1.34	1.14		54.87	1.46	4.64	6.08		278.14	2.25	2.61	1.21		8.23	1.08	2.57	0.64		95.58	0.89	1.68	1.02		43534.6	49.34	67.91	48.6		2193.67	41.4	76	21.52		10128.9	373.34	159.79	286.64		712.65	29.12	37.77	29.76
	170.26	0.6	1.21	0.93		106.54	0.7	4.95	2.16		323.71	1.12	1.87	1.36		17.78	1.15	1.01	0.93		81.28	1.27	2.13	0.83		83274.2	34.65	118.14	37.48		2653.08	21.52	79.35	21.52		4682.78	150.69	206.51	264.49		676.29	24.25	19.76	12.96
	155.48	1.55	1.83	1.83		1.93	2.54	6.08	2.66		47.28	1.5	1.48	1.27		4.55	0.71	2.19	1.37		32.88	1.18	1.71	0.89		140.22	51.77	92.89	47.75		158.36	73.93	20.11	31.15		80.58	178.82	106.51	211.98		36.18	31.61	15.32	32.8
	131.25	0.73	2.05	3.42		272.14	1.31	6.82	4.29		332.55	1.44	10.38	3.73		7.22	1.89	2.73	8.23		99.43	0.64	4.62	1.33		83274.2	76.74	211.41	88.8		2507.93	63.7	124.42	41.4		10918.4	210.41	767.24	612.8		1621.73	3.51	28.46	31.61
	23.92	0.6	1.69	1.98		81.14	2.39	2.66	2.39		42.13	1.36	2.63	1.57		4.92	0.64	1.82	1.59		32.84	0.64	1.24	1.78		83274.2	57.5	46.8	41.23		898.5	3.2	25.87	38.2		3268.99	0.68	209.1	160.1		452.86	3.51	44.14	10.15
	13.63		1.69	2.05		22.94		4.25	3.24		11.36		1.87	1.48		5.48		2.73	1.52		6.93		1.91	1.21		604.28		80.26	47.42		158.36		89.29	44.63		1283.07		182.9	231.8		190.73		18.39	24.62

## Sheet: ED Fig 5c
ED Fig 5c	Lung cytokine/chemokoines (Log2 (pg/mL))
BQ.1.1
	G-CSF					IFN-gamma					IL-6					IL-1b					LIF					CXCL10					CCL2					CXCL9					CCL4
	ChAd-control	ChAd-SARS-CoV-2-S	ChAd-SARS-CoV-2-BA.5-S	CHAd-bivalent		ChAd-control	ChAd-SARS-CoV-2-S	ChAd-SARS-CoV-2-BA.5-S	CHAd-bivalent		ChAd-control	ChAd-SARS-CoV-2-S	ChAd-SARS-CoV-2-BA.5-S	CHAd-bivalent		ChAd-control	ChAd-SARS-CoV-2-S	ChAd-SARS-CoV-2-BA.5-S	CHAd-bivalent		ChAd-control	ChAd-SARS-CoV-2-S	ChAd-SARS-CoV-2-BA.5-S	CHAd-bivalent		ChAd-control	ChAd-SARS-CoV-2-S	ChAd-SARS-CoV-2-BA.5-S	CHAd-bivalent		ChAd-control	ChAd-SARS-CoV-2-S	ChAd-SARS-CoV-2-BA.5-S	CHAd-bivalent		ChAd-control	ChAd-SARS-CoV-2-S	ChAd-SARS-CoV-2-BA.5-S	CHAd-bivalent		ChAd-control	ChAd-SARS-CoV-2-S	ChAd-SARS-CoV-2-BA.5-S	CHAd-bivalent
	48.42	1.69	1.69	2.12		47.5	2.16	1.93	1.81		416.68	1.75	1.36	0.82		46.34	1.59	1.08	1.52		130.87	1.78	1.52	0.83		83274.2	122.09	69	30.62		2125.14	79.35	47.86	20.11		3803.28	156.34	163.91	53.85		267.23	23.49	27.46	3.51
	13.79	1.69	3.27	1.69		21.59	6.59	2.54	3.43		72.35	2.35	1.99	1.59		15.4	1.89	3.2	1.52		19.35	1.94	1.37	1.11		1340.9	112.97	54.25	58.16		534.77	79.35	59.06	34.25		7966.05	205.81	164.67	187.9		171.21	35.63	28.79	48.99
	0.6	0.87	1.98	1.83		0.62	1.85	0.62	2.93		0.62	2.11	1.55	2.37		1.96	1.74	0.86	1.96		0.64	1.59	1.68	1.65		1453.75	56.17	37.22	90.2		3.2	54.3	42.2	49.48			446.87	177.76	502.13		3.51	49.42	30.38	31.61
	0.6	0.87	1.69	2.19		9.17	4.56	4.02	3.63		93.54	2.17	1.52	1.29		8.71	1.52	1.82	3.86		33.08	1.27	1.59	1.68		1573.7	61.91	30.39	74.25		815.64	55.1	39.79	28.86		2228.95	299.12	75.24	212.95		264.27	18.39	30.38	41.78
	60.3	0.8	2.55	1.14		31	1.39	4.6	2.08		124.65	2.23	1.34	1.61		15.1	0.64	1.08	3.36		54.79	0.64	0.99	1.84		83274.2	62.48	33.13	80.09		5071.71	43.82	28.86	43.01		2706.49	288.34	118.54	502.84		196.04	31	23.49	37.77
	35.29	0.93	0.6	1.48		39.75	3.4	3.51	1.93		176.93	1.21	1.06	1.55		9.45	3.2	1.82	1.37		55.47	1.46	0.64	0.89		20601.5	129.39	50.69	55.45		1122.16	78.02	18.03	22.95		4936.57	546.57	88.25	260.66		455.34	49.84	25.72	45.05
	24.42	1.28	1.55	1.69		46.33	2.78	5.26	4.17		170.7	3.5	1.63	1.13		28.62	2.04	2.11	1.37		36.96	2.03	1.33	1.33		83274.2	82.15	42.71	61.71		776.98	41.4	51.9	40.6		3141.16	292.49	167.13	472.86		227.68	64.33	18.85	8.46
	8.96	1.9	1.98	1.69		24.61	4.33	4.48	2.85		149.02	5.84	1.89	1.44		18.36	6.58	2.57	0.79		27.05	1.84	0.73	1.4		83274.2	65.34	39.22	64.59		753.1	92.76	24.4	44.63		3271.63	191.73	203.8	314.46		284.72	68.68	20.21	45.95
	17.75	1.41	1.21	1.28		0.62	4.52	4.72	8.27		31.04	3.54	2.35	1.13		7.55	1.89	1.74	1.52		0.64	2.32	1.46	0.96		1213.57	76.5	50.9	64.99		1152.27	78.02	27.36	22.95		5207.82	288.6	333.6	170.06		329.1	49.63	16.4	26.43
			1.21	4.01				2.27	4.13				2.11	16.89				3.04	67.26				2.1	0.77				71.33	43.55				44.63	104.6				391.38	336.05				3.51	19.31

## Sheet: ED Fig 5d
ED Fig 5d	Lung cytokine/chemokoines (Log2 (pg/mL))
XBB.1.5
	G-CSF					IFN-gamma					IL-6					IL-1b					LIF					CXCL10					CCL2					CXCL9					CCL4
	ChAd-control	ChAd-SARS-CoV-2-S	ChAd-SARS-CoV-2-BA.5-S	CHAd-bivalent		ChAd-control	ChAd-SARS-CoV-2-S	ChAd-SARS-CoV-2-BA.5-S	CHAd-bivalent		ChAd-control	ChAd-SARS-CoV-2-S	ChAd-SARS-CoV-2-BA.5-S	CHAd-bivalent		ChAd-control	ChAd-SARS-CoV-2-S	ChAd-SARS-CoV-2-BA.5-S	CHAd-bivalent		ChAd-control	ChAd-SARS-CoV-2-S	ChAd-SARS-CoV-2-BA.5-S	CHAd-bivalent		ChAd-control	ChAd-SARS-CoV-2-S	ChAd-SARS-CoV-2-BA.5-S	CHAd-bivalent		ChAd-control	ChAd-SARS-CoV-2-S	ChAd-SARS-CoV-2-BA.5-S	CHAd-bivalent		ChAd-control	ChAd-SARS-CoV-2-S	ChAd-SARS-CoV-2-BA.5-S	CHAd-bivalent		ChAd-control	ChAd-SARS-CoV-2-S	ChAd-SARS-CoV-2-BA.5-S	CHAd-bivalent
	221.82	18.03	13.46	10.39		37.58	8.39	3.7	4.22		150.96	3.83	2.44	1.51		10.57	6.13	5.38	3.61		58.87	0.89	1.05	0.65		46310.4	78.02	68.25	63.34		2290.62	68.09	32.48	32.48		9618.72	1803.93	2242.54	1792.56		555.77	43.58	45.13	45.13
	492.14	33.5	15.49	7.31		85.24	15.34	6.63	5.73		519.28	7.75	2.52	2.27		32.67	9.1	5.88	3.61		101.62	2.31	1.8	0.65		46310.4	137.65	66.22	84.17		5184.66	90.88	48.81	60.67		9618.72	3132.37	2546.78	2913.75		436.96	65.52	65.52	74.94
		7.31	19.54	4.23			9.72	7.35	7.67			7.25	2.69	0.69			7.13	8.61	3.61			2.7	1.6	0.65			119.74	101.23	50.72			129.05	130.93	44.6			2866.34	2567.34	2078.03			82.63	69.14	46.65
	704.79	29.54	11.41	11.41		59.51	10.96	7.67	7.83		385.28	21.99	5.18	1.72		31.26	9.35	10.33	4.12		182.98	6.14	2.47	0.81		46310.4	154.11	213.65	59.68		5106.02	264.38	86.52	48.81		9618.72	4291.09	3077.7	1741.85		530.15	174.24	70.32	46.65
	279.68	4.23	11.41	9.36		48.45	6.22	7.83	11.72		336.85	1.64	2.32	2.69		27.74	3.1	3.61	3.1		67.87	1.88	0.97	1.05		46310.4	62.44	55.13	73.28		2934.25	82.07	25.71	59.4		4570.68	2258.11	2471.51	3008.09		613.93	60.5	51.04	42
	258.66	8.34	8.34	14.98		48.72	7.67	6.87	5.64		189.83	6.82	2.02	1.85		64.2	5.38	4.63	6.13		79.94	3.33	0.65	1.2		46310.4	128.87	61.99	87.28		3023.96	97.28	47.42	65.66		9618.72	3016.12	1856.29	2700.02		887.88	119.6	44.36	64.29
	498.31	21.56	3.2	3.2		24.06	10.65	6.54	5.89		194.31	6.67	1.81	1.85		31.03	6.13	3.61	3.86		65.13	4.07	1.13	0.65		46310.4	170.12	120.45	71.26		1731.55	140.17	66.88	59.4		9618.72	3219.35	3128.3	2370.34		210.42	145.4	51.04	78.84
	704.27	27.06	8.34	12.43		59.18	10.65	5.73	7.67		560.66	8.25	2.19	1.89		20.18	8.61	3.61	5.63		152.33	3.41	1.13	1.4		46310.4	224.57	95.69	80.43		4155.77	120.45	64.43	58.12		9618.72	3752.44	2529.6	1951.36		429.48	70.32	48.14	27.64
	401.02	8.34		10.39		45.53	7.19		8.47		430.68	3.1		2.61		54.5	7.13		7.38		112.7	2.51		2.23		46310.4	70.17		112.71		3615.58	64.43		71.69		9618.72	1903.07		2714.96		414.09	127.17		69.14
	379.14	27.55	12.43	32.51		27.05	9.49	7.35	7.83		118.11	9.02	4.63	14.54		18.75		6.63	4.56		56.49	4.19	1.96	2.39		46310.4	361.24	201.67	182.6		2172.22	2190.75	77.52	132.8		9618.72	3531.92	3431.84	3089.15		164.49	107.23	81.02	45.13
