# Supplementary material for: Mucosal vaccine-induced cross-reactive CD8+ T cells protect against SARS-CoV-2 XBB.1.5 respiratory tract infection
Source: Nat Immunol. 2024 Feb 9;25(3):537–51. doi: 10.1038/s41590-024-01743-x (PMC10907304; doi:10.1038/s41590-024-01743-x)
Supplement: Supplementary file 14 — Experimental data for statistical analysis and graphs. [file 41590_2024_1743_MOESM14_ESM.xlsx]

## Sheet: ED Fig 6b
ED Fig 6b	IP/IN before vaccination
Spleen	Iso	& CD8
	11777123	501475
	11793630	6894
	10399423	729799
	7379947	406602
	4454653	656291
	4481530	793464

## Sheet: ED Fig 6d
ED Fig 6d	IP/IN 3 weeks after vaccination
Spleen	Iso	& CD8
	9764761	5926
	10959096	8542
	10459817	16359
	13125704	9274
	9488188	9519
	10088025	9554
	11514054	16773

## Sheet: ED Fig 6f
ED Fig 6f	IP/IN before vaccination
BALF	Iso	& CD8
	3657	1
	6627	11
	6820	1
	9167	1
	12555	1
	2931	1

## Sheet: ED Fig 6h
ED Fig 6h	IP/IN 3 weeks after vaccination
BALF	Iso	& CD8
	2864	77
	696	0
	743	184
	2461	7
	4075	37
	7236	59
		69

## Sheet: ED Fig 6j
ED Fig 6j	IP/IN before vaccination
BALF	Iso	& CD8
	2134	1
	7194	1
	833	1
	499	1
	3400	1
	314	1

## Sheet: ED Fig 6l
ED Fig 6l	IP/IN 3 weeks after vaccination
BALF	Iso	& CD8
	316	168
	6678	174
	1660	634
	1890	34
	537	55
	934	89
		32
