# Supplementary material for: Mucosal vaccine-induced cross-reactive CD8+ T cells protect against SARS-CoV-2 XBB.1.5 respiratory tract infection
Source: Nat Immunol. 2024 Feb 9;25(3):537–51. doi: 10.1038/s41590-024-01743-x (PMC10907304; doi:10.1038/s41590-024-01743-x)
Supplement: Supplementary file 15 — Experimental data for statistical analysis and graphs. [file 41590_2024_1743_MOESM15_ESM.xlsx]

## Sheet: ED Fig 7
ED Fig7	Nab-vs-WA1/2020 D614G
	ChAd-CTRL+isotype	ChAd-SARS-CoV-2-S+isotype (i.p+i.n) D26+29	ChAd-SARS-CoV-2-S+anti-CD8 (i.p+i.n) D-1>D30
	84.12	2766	6895
	100.8	4266	3671
	60.79	3916	5970
	79.46	3257	2027
	91.41	1846	3183
		1892	4082
		1617	3424
		1790	2459
		3269	2033
		2935	1338
			1338
