# Supplementary material for: Mucosal vaccine-induced cross-reactive CD8+ T cells protect against SARS-CoV-2 XBB.1.5 respiratory tract infection
Source: Nat Immunol. 2024 Feb 9;25(3):537–51. doi: 10.1038/s41590-024-01743-x (PMC10907304; doi:10.1038/s41590-024-01743-x)
Supplement: Supplementary file 16 — Experimental data for statistical analysis and graphs. [file 41590_2024_1743_MOESM16_ESM.xlsx]

## Sheet: ED Fig 8b
ED Fig 8b	XBB.1.5
	Histopathological score	ChAd-Contro+isotype (i.p+i.n) D-1>D+26		ChAd-SARS-CoV-2-S+anti-CD8 (i.p+i.n) D-1>D+26		ChAd-SARS-CoV-2-S+isotype (i.p+i.n) D+26		ChAd-SARS-CoV-2-S+anti-CD8 (i.p+i.n) D+26
	Perivascular Infiltrate	3	1	2	2	0	2	2	3
	Interstitial diseasee	4	4	1	4	1	1	2	3
	Inflammatoy area %
	ChAd-Contro+isotype (i.p+i.n) D-1>D+26	ChAd-SARS-CoV-2-S+anti-CD8 (i.p+i.n) D-1>D+26	ChAd-SARS-CoV-2-S+isotype (i.p+i.n) D+26	ChAd-SARS-CoV-2-S+anti-CD8 (i.p+i.n) D+26
	24.8269	6.50347	1.68139	10.2339
	14.3292	14.869	4.54211	14.888
